# Supplementary material for: Emergence of activation or repression in transcriptional control under a fixed molecular context
Source: Proc Natl Acad Sci U S A. 2025 Sep 22;122(39):e2413715122. doi: 10.1073/pnas.2413715122 (PMC12501156; doi:10.1073/pnas.2413715122)
Supplement: Supplementary file 2 — Dataset S01 (CSV) [file pnas.2413715122.sd01.csv]

ID	Sequence	Number of Sp1 binding sites	Affinity group	Mean binding site affinity	Sum of binding site affinities	Spacing between sites	Orientation of sites	Replicate 1	Replicate 2	Mean
Sp1.1	aggaccggatcaactgaatttgaaattacgttccaggcgtcggagttctgcgcatgtataggatacgtgtttagtagtcggcccatagagctgatgcgaagcctccactactgacttatgaggccgcgcagtatgggactaatacccttgtttggcgtctgttcggccaggaggtcttaggattagcacgtctccttcgcagactgctcagttactagtaggtatgcggtatttctGCCCCGCCCCCcattgcgtgaaccga	1	1	12.52778877	12.52778877	4	fwd	0.073337295	-0.040363499	0.018847367
Sp1.2	aggaccggatcaactgctccgcggcttttggtaaaaataattcgaccttaccggtagcaagcggtatatgaaagctccctaggtcaggaaacatattttatttttatttaccggtggtgccaaactcatcatgttgtaatcgtgttgcgtcgtatcccacggacgcgtcgtaaatgcgaaattattctcatctcggtactgtatgacgcctcgacacttgcggtaccgttgtgcaaGCCCCGCCCCCcattgcgtgaaccga	1	1	12.52778877	12.52778877	10	fwd	0.073805428	0.147987424	0.113256895
Sp1.3	aggaccggatcaactcgacgaaggccggcaaatagttcatgggaccgctggggcttcgtccacctatcgcacgccgtaggcgaccggtacgttttatttagcgttcgtccaccaacaaaatgtctacttggctgctaccctaggagcgccgtgttcatttgaggaattcgtgctttctctatccatctccccttggtgaaatattatgttctattccctacttcagttgatgcacaGCCCCGCCCCCcattgcgtgaaccga	1	1	12.52778877	12.52778877	20	fwd	-0.102820338	-0.169324304	-0.133711852
Sp1.4	aggaccggatcaactgtaagtgctgtcctacactgacagtgtgactcgtatcctcccctaagctattcttaacagtagtgccctaagttcgaatttggtggtagtggtattgctgcgagtcaatacacttctcacttttcgttgcacgacgtgccaatcatatgcttctgcaaactgaggtttactagaaaaaaggaaggccttctaccagagagactatatccggaatttggattGGGGGCGGGGCcattgcgtgaaccga	1	1	12.52778877	12.52778877	4	rev	0.357273113	0.24638779	0.30419092
Sp1.5	aggaccggatcaactgggcgctactgcgtcgatttaagtaatgacaacgccgcgctgcatatatagctccagttgctgacctccagattgttgtggggtactgcctttgctgagtttatggattacgacgaaccgttagggcactttcgtaggcaagacgtggtcttacttatccgattacgcttgggtgatttattgaggttcatacacgtcgttctgggttactgtagtaaagtGGGGGCGGGGCcattgcgtgaaccga	1	1	12.52778877	12.52778877	10	rev	-0.294835757	-0.28600095	-0.288057884
Sp1.6	aggaccggatcaactgcaaactgaaggcggtctgccttagtccaaaattattacccgggaaagctgcccgacgtgttatagctcgattgcgttctcctgacattgaacagcattggtagcccaatcttaacgtagttgtcataccaattaatgcgtcgctcaaactgctataaagaagcacgagaactatatccggagcagaacagtagcttaagggcgcgcgttacgtctatcttGGGGGCGGGGCcattgcgtgaaccga	1	1	12.52778877	12.52778877	20	rev	0.041892438	0.081787613	0.064200495
Sp1.7	aggaccggatcaacttcccacgtcgacgcatgccgatatactatctgaactgtccacttagttgacgggcagttcactcgatgcgacgttttcgttcttcattgcattctaattaagaaatggatgctatttctggcggagaaacgagcacatccaaaagttaacgctgtcgggtcctacggttggtcgtgatgttgttagtcggcatgatcacatcatcccaattagtaagcgttCCCCCGCCCCCcattgcgtgaaccga	1	0.89375	11.47606205	11.47606205	4	fwd	0.183755529	0.143543226	0.166009847
Sp1.8	aggaccggatcaactacatcataccagtacgagtgggacgtaggcccgacatgccgagagtccagcattttactttatctgacccagcaacattgaccggcagttctccagtgcgctccttcttttctaatcgcagtatatacgcaccctgcataacacgatttgcgctgtactatacaggtctcgcaagcgttgagtagtacacgttataccattaaccactaccctacgacgctCCCCCGCCCCCcattgcgtgaaccga	1	0.89375	11.47606205	11.47606205	10	fwd	0.371280288	0.425686067	0.400843646
Sp1.9	aggaccggatcaactggccaagtttttgtccaagttttcaaccgggtgagaattatgcgactgcggaacagtctacagttggccgctgagtaatcgtgtgtctggctctacccacttgatttcgggagcccgtctcaggagttggctctctatagatttagtacccatcgtgactatattaataaccgggagatggcacagcactagcaaatttgagtagcagttatcggattgttCCCCCGCCCCCcattgcgtgaaccga	1	0.89375	11.47606205	11.47606205	20	fwd	0.414921441	0.423782155	0.421712267
Sp1.10	aggaccggatcaactttggatataagtaaataacaactggcgagattctaaaaatatagccgcgtgttacttcgtgtcgaagcgcattaaatctcgtagtgcgacccgatcatgcgacaacggctgttaaaatcatttgcggacaaatagcgacattgtcgcagttagaagaccgtcggcatgtatgatgcgcaacccctgattagatgggatactaacaaggggataacaaaataAGGGGCGGGGCcattgcgtgaaccga	1	0.89375	NA	NA	4	rev	-0.76194204	-0.955255714	-0.856238408
Sp1.11	aggaccggatcaactaagccctccgagtcgactaagtctccaattatattgacatagtcgttgccatcatgattcatccgactagaatacttgctcgcgcgccaccgcaagttacattattcagactcaaaacagtcatctaggcattagcgaagaaactccaacgttcagaagctcgatggtgaaaagcaacagcagtagaatggcgctggaacaaaactggcaagatcaaagtaAGGGGCGGGGCcattgcgtgaaccga	1	0.89375	11.41608735	11.41608735	10	rev	-0.32826132	-0.340767441	-0.332153912
Sp1.12	aggaccggatcaacttaacctggaccggccagaccgaactcgcagattcaagcggctcctaaaaatgggtatggaacctctaaaatcaatgagatgggatctatctgatgcattcgattaagcaacagataacatgtcatcaatggacttggaaataagcctatagctttaagatactcgtggaagcattctgtgaggttacgcctgatgtggtggatacaatcacaagggaaaaaAGGGGCGGGGCcattgcgtgaaccga	1	0.89375	11.41608735	11.41608735	20	rev	0.293279205	0.259971963	0.278986053
Sp1.13	aggaccggatcaactcttgggtagcctccggatttttgaagctaacgcatatcctaaccccgtttgcaaagccagataggagctacttgcggcctagcacccccgtcatctgtcccgtcaatgtgaagtcaatcgacagttggggcactctgagaccgctaaagtatgttttaccgcctcttgagccgcaaatctatagtgaaatgccttccgtgggtgctcgattccggttgtgcTCCCCTCCCCCcattgcgtgaaccga	1	0.75	10.22178073	10.22178073	4	fwd	0.208704783	0.171548513	0.192487117
Sp1.14	aggaccggatcaactctaaatccatacccagtctatggatggacgatgatattatgccgcagcactcctggagttcgctcgcaggttcgtgggaaagggtctccgattgtactgtctactttacaatcattgtgatgtcaacttaaccggttcgggagtaagagaagccatttattttgaggtacttgtgagagcctatccgtttcctcaggagggcggcctgcccctctggtagtTCCCCTCCCCCcattgcgtgaaccga	1	0.75	10.22178073	10.22178073	10	fwd	-0.304423832	-0.35117949	-0.325441192
Sp1.15	aggaccggatcaactctattagcttcttgactttttttggccagcaagagaagccgggtagcatcaaccacaagtccgccttaaagaaggcactgagttcttatgtgatccttttttgtcacgcccttgagggcttcacctgttcgcaacgcttgcgtacataatcactaggtttgccgtcagttaagggccgttagaccgtcggcggtatgtctcgtacgttcgcaaagtacggtTCCCCTCCCCCcattgcgtgaaccga	1	0.75	10.22178073	10.22178073	20	fwd	0.173632373	0.233328474	0.205840893
Sp1.16	aggaccggatcaactgtagagcccacatactcgaatctgtcacgtgcaaaatacatgctaatttgaccggcgtttgaactcataccgcgttccgagctccgtagaactgaaactggtaggaatagttcatagaaagtacccttcggattacaagaagtgtgtggtacgctacgtgccagacaaggcgcgcgtacatggtagatggttgctgggggtgttggtgttcccaagcttctGGGGGAGGGGAcattgcgtgaaccga	1	0.75	10.22178073	10.22178073	4	rev	-1.298493258	-1.477043528	-1.385407924
Sp1.17	aggaccggatcaacttatcgcgcgcatgacatagtgcggaggtattctcattcgatgactttggctcacacaaggttatttagcgcgtagcaagccgggttctcactcgtcttcttttcggcaatggcggaaacgaggaaccttgcgagaaacaggaaatattagctacgatacatgtcaaggaggtggatgagatgtagcctcctcactatgatctgcgcgggggaatggaagttGGGGGAGGGGAcattgcgtgaaccga	1	0.75	10.22178073	10.22178073	10	rev	0.091985405	0.106984288	0.101845316
Sp1.18	aggaccggatcaactacgataaagcacttctcacggcgagttcgagtctaaccaccttcgtttggcgacgtaaaggcggccagaagtattacgtggtttgactaagctggcctcgataaaatttccccttagcatttacatgaaaaagagatggagcgttgataagtcggcccggaatacgacatggacatagtccaagtccagttgtctatggtgtcactatggcttttttgacgGAGGGCGGGGCcattgcgtgaaccga	1	0.75	10.36294025	10.36294025	20	rev	0.176151113	0.152130008	0.16650103
Sp1.19	aggaccggatcaactcggcccctcaaaaacttcctagttctaaccgatgtccgttcacctgccagcggctttccaactccatcgttgccaattaactggtccgcgcttacacgttagacatagcttcgcccaggcaattctatagcccatgctgtaaatttacccaaacgcggatagtccaaaatttctactggctggcatagggcttccgtgaggcttttcccggtaactcacatGCCCCTCCTCTcattgcgtgaaccga	1	0.5	8.823036928	8.823036928	4	fwd	0.327296563	0.349033738	0.34052562
Sp1.20	aggaccggatcaacttggtagctctgtttagcaagaattatgatgcccgcaacgagagtaaccctagaacagtaatagagggtaaaaccatatcgcgacgtcccgacgccagatatataatcggtatggacactggaacgcacaacctagcttaccagccaggcgaaaggtaatgacgacagctgtagtacgtttgcacctaggcgcacttctcgctgaacattccgaagtaattgGCCCCGCCTTCcattgcgtgaaccga	1	0.5	8.791440603	8.791440603	10	fwd	0.127327798	0.043426276	0.087737506
Sp1.21	aggaccggatcaactgctaggtccatcatctttcctaattatagttggatacggcgtggtccaacacttatctttcgttgatcagcactatctaggaagccaggatgtttcgaatgggcactcagacggcctctaacgtattcttttccacgatggatgtttgagctagccaacccaacttgaaaaatctggaaagggtaatagtcgaagttcaaccgcctttggatccgtgctgcCCCCCTCCTCCcattgcgtgaaccga	1	0.5	8.883011632	8.883011632	20	fwd	0.250918111	0.182277643	0.218958346
Sp1.22	aggaccggatcaactctatgatgaaggcatctcaggggtacgagtcgtgacctaatccataattctccgtagtacacgttatgaaaccctttcgaagcaaggttcacaatcacacacgaccgtataatacttgagtatatgatgtcgccaatgttccgtggagtaaccgtagccatatgaattttatgagttcagttgagacggtcgtcgtctcgaaatgtttgctagatatatccGGGGGAGGGTCcattgcgtgaaccga	1	0.5	NA	NA	4	rev	-1.777106046	-1.791470071	-1.781927589
Sp1.23	aggaccggatcaactatctcccgccctaaatctccccccggtttgaacgctcgtcctataaaaactagaccaggtagttaccagtaacccaatctgcacacaagcaggctcgtagcgtcgcccatcaggtctagtgtgttgtttgggagctgcatgttatgatttgcagcactcatgaaaatactacatcgcaggttaagagtgctcattgctccccctctaggcttcgatctaaaGAAGGCGGGGCcattgcgtgaaccga	1	0.5	8.791440603	8.791440603	10	rev	0.024315192	0.018840187	0.023938159
Sp1.24	aggaccggatcaactctggtcgacgaacctgcatcacgatgcgaactacatcaacaagcgctgcggtagcaaacttagttacgaagcattagtggacggtcagggtaggcgcgaagacgatggacagcaaggcgtcagccaacgaattcgttattaggaaggataatgtgccttcatcactgcaccgagtaacaaactttgtgcagtattgagcaaagtcctcaccgtggctcctgAGGGGAGGAGCcattgcgtgaaccga	1	0.5	8.819744898	8.819744898	20	rev	0.078234046	0.080029893	0.081492438
Sp1.25	aggaccggatcaactttaatttgtcgcgtcttgttttctgtacgcggacttcttagtctcagatatcacaagcatcttctactccaagagctgcctgcgtaagctttccctttttacaactgtcatcagccacaatgcaaccactcaaggttcgtcgtgggccggaccagtctcattaccgtttatcactctctctcatgtcgttacatcgtaaagggtctaaaagtgcctcaaccGACCCGCCTCGcattgcgtgaaccga	1	0.25	6.628663945	6.628663945	4	fwd	0.570531692	0.628951325	0.602101978
Sp1.26	aggaccggatcaactatgtcctcgtgcacatcatgctcgctccgtagcggtctggttaggtagaagctctatatgtcggtcctgagcacctaaccctagttgctcgtaatgcccaattccacacggtgaacgatgctcccgtgcagcataggctaaagcatgaattcgatgcacccaaaagttacttaaacgaacctagtggattgttagttaaaggcgttctgattagacgaagaACCCCTCCTCGcattgcgtgaaccga	1	0.25	6.940527693	6.940527693	10	fwd	0.084487911	0.132292105	0.110750477
Sp1.27	aggaccggatcaactactatctctgtaatcaacgatgagcggagttatacccaacgtgccagacaacccccgaggtcttccgttgccgaatctcacggcggttttcaatgggacgacatcaggccgcataccgtatctccgccaaaaaccaagtaacgaggtaatggaatgcgtgtctcatgaccctccattagtggatcgtgttcgactccgttagcggtgagttcgtgtcagagCTCCCGCCCTCcattgcgtgaaccga	1	0.25	6.950866806	6.950866806	20	fwd	-0.286765078	-0.245500568	-0.263772353
Sp1.28	aggaccggatcaactagacttttatcaactgccgatgcagttcgacgacctcatactcgacgtattgcgcactacgaacatcggagtctgccattccttccttggcaaactttgtcagatcatagggctggaagatgtactcacgcctcttgagttaaacttgtgaattagcgataagttgaacctaagtctcaatcggttaacatcccgggatatgttagggagcgtgctaaaggTGGGGCGGGCGcattgcgtgaaccga	1	0.25	7.10232001	7.10232001	4	rev	-0.13057207	-0.06122307	-0.093537101
Sp1.29	aggaccggatcaacttggcatgtactaggacgcatcagatccctcacgccaacaaagtgcattaattcacgtcgccaactttgttcagggattcggccgacggctcttcgtgcctaagagacatgagatcaggcaaaactacaattatagctttcaacgacacatcgcagagtagagggccgcgaccatctcataggcttttgcccactagatcgttttgcacaatacattcgcggGGAGGAGGAGAcattgcgtgaaccga	1	0.25	7.075489401	7.075489401	10	rev	-0.08800286	-0.117222612	-0.100252267
Sp1.30	aggaccggatcaactaaggggactattccatttgtcacaaagttctcggcacaaaattctcgcgagttccgcagtcgccgacaaatatacatgactttgcttggactgattgcctcaaagtcccgagacaagagcgacgatcactttagctggtaacacgtctatgactgtctcaaagtaatacgccggtgcggccaaccactacaatgacggtaaatagcattcacgctgttccaGTGGGCGGGTAcattgcgtgaaccga	1	0.25	6.746555929	6.746555929	20	rev	0.290360754	0.287895935	0.291488814
Sp1.31	aggaccggatcaactataaggtaagagggaactgttgaagggtcagatagctgtatcccaggagtcctgcgtgaactggtcctcagatcctgcgcatcgcgttccaaagtaggccctacgcactccagcaaccctagggatacaacgttgtgactgtatctatagcaaaggttatctaagtgccttgcaggggttctcgttcgacgctccagttgttgatcggaagtagcacatctACCCCTTCCCAcattgcgtgaaccga	1	0.1	4.464968869	4.464968869	4	fwd	0.215980351	0.220317812	0.220509551
Sp1.32	aggaccggatcaactaggtagtgaattgcgtcggctaactgggacaaaagacgcagcgcgtgacaatagccgtagaattggatagaggctgtataatctctcgaatggttggtctgtaatcgtccgactggcgcagaaggattgcccttgccatccacagatacactaagtacggatttacttacaaggaagttctatctgctcatacaacagcgaccgagccccgccattaagtcACGCCTCCCCGcattgcgtgaaccga	1	0.1	NA	NA	10	fwd	0.092906244	0.092849378	0.09523828
Sp1.33	aggaccggatcaactcttcccgtttgcaccgtttcgttcgctatccaagctgtaacttcagacatgcgggagattaagtacttcggcggcttccaaggtaatatggtagtgcttgaccgggtaggtatcttgaccgtggcgtattccgaatcaaatttcccctataaataagatacaaccgagggtaacaatggtccgcccaccaagctgctttggttctgaatccgtggggctgaGACCCTCCTTCcattgcgtgaaccga	1	0.1	4.986889577	4.986889577	20	fwd	-0.372863855	-0.467599243	-0.41787108
Sp1.34	aggaccggatcaactaacataatgacagttaaccagaaaaggcgcgaccactagcggctgtgccgaggatacacatagtaataccatccaggtcctctttaagactaaaccctcgcgcgaattataagattactacttaccgttcaacggagggtggtcgggggagttctgtcggtcatcgtgatggaggcggtcccgcctcatagtcaaataggaaccgcgaccctaaataataaATAGGCGGGTGcattgcgtgaaccga	1	0.1	NA	NA	4	rev	-1.103848339	-1.207559437	-1.153343419
Sp1.35	aggaccggatcaactcccagtttgagcatacagagggcgacgaatcagaaatgtctcggcgcctggcgtgttcactcctgatccttttaacacattgtgtccctaggtaagtgacacctcgggtattgcttcatcgggcgttcaggtggctatacggcagggctgatccgtgattccacgggatggcctacgtcgtgagcatggaatgttaggttcttttatgacggtcattgataAAGGGCGGACCcattgcgtgaaccga	1	0.1	5.281415133	5.281415133	10	rev	-0.706108977	-0.690979659	-0.696183849
Sp1.36	aggaccggatcaactggttgtcattttgttccgcgagtctttgtagtttctgtgcagatgtaagcccgctttgacaattctaaacccaattgagttgtgggtcctcgtagaccagaagtttaatggatgacaaactactcaaatagaatctccaaacctgcgcggatcatcgtgacgactgcgccttggatgacatttagtctctcgaccgataaacccgtgaccatgttcgaactGTGGGTGGTGTcattgcgtgaaccga	1	0.1	4.647749104	4.647749104	20	rev	0.44002272	0.41449365	0.429618654
Sp1.37	aggaccggatcaactggcgtcataacaaccgtgcgtgtctctataacgataacacaccaacgctattcaccttcttgagtagcagattcgtgagtgagcatccccctcaccaagtctaggatggagctagcgccgctatacgtttgtacacgggacgaacgctcggccgtaagtacattttcggaaatcgataagcactactccgcaagctacatcactacGCCCCGCCCCCagagGCCCCGCCCCCcattgcgtgaaccga	2	1	12.52778877	25.05557754	4	fwd	-0.080013737	-0.130098053	-0.102695426
Sp1.38	aggaccggatcaactgtcaggattggttcaagcacttttagtaatgcattccaggggaacacgtagcaacggactggggatatacagccaaatgtggggcatgagtcccatgttgtgaatttcgtcctgacggcctgggcgagcttgaagtcaggcctgtacttcaagagagattaaccggcctagtactcttctgcaaattcgcagcacaccctGCCCCGCCCCCgtgaaaaataGCCCCGCCCCCcattgcgtgaaccga	2	1	12.52778877	25.05557754	10	fwd	0.696531941	0.616062404	0.658657642
Sp1.39	aggaccggatcaacttatacccgcggtagacgtcctccgtagcaggaggtataggccccgactcctcagattgctctgtcgatcggaattataagggttgatccggctgggatccacagcctctaccgtctacaacacaagtcctggtagaattgggtcactcaatttttagactgctaagatagcaattgctatgcttcaaagtGCCCCGCCCCCaattgttaagtagttaagtgGCCCCGCCCCCcattgcgtgaaccga	2	1	12.52778877	25.05557754	20	fwd	0.695800582	0.677125184	0.688823352
Sp1.40	aggaccggatcaactctccttcccaacttagattgaatcctcctacactacgtatcaaggcttgcgggtgtacgttcctaagatgactgacttacgagaattgtttaacctcaaagcctggtcttctcgaaactcatcccaatctattcccatagctactatggaacaaaccccgacgttcgtgattggtaacgtaaactgccatatcgtagagtGGGGGCGGGGCaagttggctaGGGGGCGGGGCcattgcgtgaaccga	2	1	NA	NA	10	rev	0.003781045	-0.319038201	-0.155268109
Sp1.41	aggaccggatcaacttttaaattgcacgcatacgtgcttatgtcgatggtgagtgtctactaaaacatggaacaccgataaacccttggatgacctacgtattctcggctcccctatactccctaaattccacgagctaaggcaatttaaccggcagccttgtttagtcgcttctaatagcgtggcattactatcgacctagattGGGGGCGGGGCctatcataacttgttgggctGGGGGCGGGGCcattgcgtgaaccga	2	1	NA	NA	20	rev	-1.048287131	-1.486745583	-1.265155888
Sp1.42	aggaccggatcaactgaatgaccggtcactctcttccatccacgtatagtctttcacccggtacagagcctgtgggcgtttgagactgtctataggttcgtatgatatcgtgtaagtacgaacctttccacagcaattgaatatactgtcggagctataccttgctgcagagtcgaccgccccaccctgaatcgcttatgcatcagagtattttgattggtGCCCCTCCCCCactaGCCCCTCCCCCcattgcgtgaaccga	2	0.89375	11.506238	23.01247599	4	fwd	0.715474839	0.589246247	0.654721012
Sp1.43	aggaccggatcaactaatctctcgttaaggatctgtgcgtgtaggagaataaaggattcaacaattgtcatcgtccatgtgaacgcgaatccgttatactccagatatgttgagaatgaaagcacatccagaaccggatcgcttcctgggtaaggtgcggagactaggcgcgctttgtattgttaactgtcggcctgacgaacaagtggacactaCCCCCGCCCCCagacgcccaaGCCCCGCCCCTcattgcgtgaaccga	2	0.89375	11.4460747	22.8921494	10	fwd	0.101945715	0.015755088	0.061210871
Sp1.44	aggaccggatcaactacacatcgcaaggtcaataacgtagtagctataaagagagtccggtgaatcaagtgtgatgcagcgcttctgccgcacttgccatctagtagcgtggtctttcgctagtcgtaaaatggtaggaaatgagacgtcctcgcattattgtgtatcctggtgtcttggattaggaagaactggtagagttgaaGCCCCGCCCCTcaattagacgcctctgagttCCCCCGCCCCCcattgcgtgaaccga	2	0.89375	NA	NA	20	fwd	-2.127751924	-1.942972989	-2.033001988
Sp1.45	aggaccggatcaactgttgtacccgcaacctaagtatcgaaggcgcgaatgcaatagccatccctcatcagcgaatgttcgacatagggcgttatgcttggagatcattagtttcataccccaaacctatcccagcctgaaccctactttaagcggccgacgaatagtgtctcgcaggatcctcgaagcgtgattttctagactacgaaggggcattccagGCCCCGCCCCAtggcTCCCCTCCCCCcattgcgtgaaccga	2	0.75	10.38542974	20.77085947	4	fwd	0.190393418	0.181232593	0.188173475
Sp1.46	aggaccggatcaacttaagctgtattgtgttcgagatagcgattgactggccatcgtatgtactattatccagcacatctccatggcgacccaactcacaacgagcagtacgaattgatctttgtggtaacgattcggggtaatgtactaagtcgagggtgacgctgaaaaacgggaatggcagtaagcccgcatgttaggtgtttctaacttctCCCCCGCCCCTgatttaagcgTCCCCTCCCCCcattgcgtgaaccga	2	0.75	10.29307068	20.58614136	10	fwd	-0.231504729	-0.220952918	-0.223868354
Sp1.47	aggaccggatcaactccgaagtggttacaactccgccggcgacggatcttgccgctaacaggtttggaacgcctagcaacatccatgtgttactaaccgacggcaggcgtctacgcgaaccgagtgagcctctcagtagacgtttcctctaggggcgatattctcctccgttagtgacgtgaacgtgcgacactgctacgcaatcGCCCCTCCCCTctaaatctcgaactcgtcaaCCCCCGCCCCTcattgcgtgaaccga	2	0.75	10.37944861	20.75889721	20	fwd	0.058055066	-0.044668973	0.009053516
Sp1.48	aggaccggatcaactatgtaagctcggtatgattctcatttcttaatcgcgccatctacggactctatcctctggggctccgtagtatctagcacggcgtctcgatacacttgctttggttcctaggtatatgtgacctaagttgtgaagattcgcggattcgacgggcattattactcaaacgtccggactccgcacacttctgttattacagtaagtctGGGGGAGGGGGttagAGGGGCGGGGGcattgcgtgaaccga	2	0.75	10.40943596	20.81887191	4	rev	-0.071540429	-0.12493741	-0.09587845
Sp1.49	aggaccggatcaactggtgaccaagacggtaagtacttaaggatttcccgattgagaagaaatggagcgccccttctaagatgctaaaaatccgaaaggccggctgtcgagtcgtcccccgtcgtctcaggcgcttatacctatcctctcccgggtaatgtggcgaagtatcggctcttatgttgtgggagcgtgcagatggtttGGGGGAGGGGActatccgggttgggtatttgAGGGGCGGGGGcattgcgtgaaccga	2	0.75	NA	NA	20	rev	-1.233471477	-1.750280378	-1.489515458
Sp1.50	aggaccggatcaactgcagctcagaccatcggcaggacctctccctgcgtccttcgagttactgcgtcctggcagcctccttcgagaatccgtcaggcgggatcgcgcttctgagcaacgccgattgcaagggttcgccctgcacccttgtaacttaccgcgaattgcttatacattgtcgtgagatgttagacatagatccgagcgccgttccactcacaATCCCGCCCCCtttgGACCCTCCCCCcattgcgtgaaccga	2	0.5	8.720547025	17.44109405	4	fwd	0.08988004	0.06710198	0.080851479
Sp1.51	aggaccggatcaactccaggctccagtctaacacggagtcctccgatacacggacggcatcattaacggagtgaggaactaaggcgattctacgagggtaacacaaatatcgtgttttgttaagggacaaggatcggtttgacatcggttataagattacggaaagtgttatcggcattgtttccacacgacattacgctttacgcgactgcaaaGACCCTCCCCCtaaatggcttGCCCCGCCTCAcattgcgtgaaccga	2	0.5	NA	NA	10	fwd	-1.180068159	-1.287067852	-1.231207536
Sp1.52	aggaccggatcaactaagccttcacgtgaggattgataaacgagcggatacgagcataataagacggcacacttccacagcgtaaggcatataatggcttaggcgacttctcaattttacatccacgcccgtaacggttgccacccggtgaatcatcgttgcacttcgtgaactaatccaggggctctatccctccccggtcttcATCCCGCCCCCacatatagaacagcaagataGCCCCGCCTTCcattgcgtgaaccga	2	0.5	8.754648455	17.50929691	20	fwd	0.513619025	0.656637799	0.587488881
Sp1.53	aggaccggatcaactggctacgcatcgtgttttcggagaaagccgaattgtcacgtacgtaggcgaagtgacaatgtaccacgatagcttagcgctagatagcagtgggggaacgactcgggtggagtcacgtaaaacggcaagtagtatcctctgtgtgcagcgcaatatggtataaatgatcctgatggcgatatgacagcacgcgatggtcaggtgacGGGGGCGGGCAgtcgAGAGGCGGGGGcattgcgtgaaccga	2	0.5	8.820580233	17.64116047	4	rev	0.686609829	0.485536381	0.588433574
Sp1.54	aggaccggatcaactacctctctttctccacccggatcaggactttcattttgccttattcatcagactaaaataaattcccatttccaaggctctgactatgtcgtcgacagtgcccgctctcaagcagatatactctcgtacctaggatacggcggtataggagacccgaggtagaaggatcacgagttgtagctaacccccatacgcctggcAGAGGCGGGGGcctgacactaGAAGGCGGGGCcattgcgtgaaccga	2	0.5	8.792150794	17.58430159	10	rev	0.606785783	0.533943719	0.57272522
Sp1.55	aggaccggatcaacttccctaggcccctagcatccatgtcagtttttcgctgacataaaaaggttaatgagttaagccccgtcaaagcatcaggcattcgttaaggtagagtatgtttcagctcttgtgtctgaacggtatggtagtagccgttgtgttatagcacctcccgaactaagttttcatcggtctcaacaagattggaAGGGGAGGAGCcagaccccattgggagttatCGGGGAGGGGAcattgcgtgaaccga	2	0.5	8.748450351	17.4969007	20	rev	0.668935827	0.515207784	0.594432275
Sp1.56	aggaccggatcaactgtgggagtgtcgtcaatagttggcttgcgatgtcctacagcccagggataaagccgacatgcaatcgctcgaagacgtcaatacgcgcggaaatacgcgtcccgttcgtaacgggttatgcactcttcaattgtcctcgacctatttcaagcgacagtgcccatggtctcggcaaataacccaatgccctcattaatcaccatgacACCCCGCCGCCacaaGTCCCGCCTCGcattgcgtgaaccga	2	0.25	6.968724041	13.93744808	4	fwd	-0.166585513	-0.286758637	-0.224311606
Sp1.57	aggaccggatcaactacccaacctcgattttacttcgaatttctagctttggcggggtcacccggccacaactgtggcatgttgacttctctgttaaccccgagtgtctatggatgctacgatcgctcggggcatggacttagcgattatcggagattgcgctctggtgcccttaactttcttgctaggctaggtcccctaccaaggtatatagcGTTCCGCCCCGaagacgggggTACCCGCCTCCcattgcgtgaaccga	2	0.25	6.968428519	13.93685704	10	fwd	0.158714012	0.149197055	0.156316003
Sp1.58	aggaccggatcaactagaaccctaaaaatgcgggctccgtaatcatggactataaaaatcatgacactgctttataggtttgtaggccacggatatcggtgtatttctgcactagtacagtgcgatgcggcgaccggcatcatccggcttgacatccctgctttatggttttggctctattcagacagatgtaggctaatctgaaGGCCCGCCTACcgttgtattaggaacgctaaCCCCCTCCTCAcattgcgtgaaccga	2	0.25	6.875891696	13.75178339	20	fwd	0.285187006	0.289132027	0.289519986
Sp1.59	aggaccggatcaactctatcattctcgctactagtgctatcacaaggatcgtgcaagtggggcatgaacctcttagtaggactctgaaccgaagaagactgtcttcacatgccttaatgtattatgacgcccttctatggagtgcgtctgccatattgcgaagcctttccctggttacatggcacatatcgttctggcaacgcaacctgcatatcggtgaaAGAGGCGGAGAgatgCTAGGCGGGGGcattgcgtgaaccga	2	0.25	6.815750459	13.63150092	4	rev	-0.147211987	-0.292798167	-0.217644608
Sp1.60	aggaccggatcaactcatttagcgctgtacgcacgaccgatattgtgtaagctactaatcggttccgccagacagtggaagttagaggatcaattcttccgtatcggccgtcgcttgcgagtacaccgtagatggaagtcaggcttcatacgtcacagctggacgaattcacccatcaatatacctgccaatggataagggagcttggcggccatAGAGGCGGTGCagttctctggGTAGGAGGGGTcattgcgtgaaccga	2	0.25	6.850215546	13.70043109	10	rev	0.359934155	0.250071363	0.307363228
Sp1.61	aggaccggatcaactggagtcactctaccgtaactgcggaattagtcactacgagcgctttcagaccaaaatatgtgggggctcacgtactttaaaaaggatacgctaatcacgcgaactaattcgcccgttaatcgacggtgtacagtataagctctcttagacttaggttcgggcattgtacaacgttgaaaggttgagtaacGGGGGTGGAACcaggtatacgaacttacgtcGGGGGTTGGGCcattgcgtgaaccga	2	0.25	6.932522001	13.865044	20	rev	0.045201489	-0.087503775	-0.018790674
Sp1.62	aggaccggatcaacttcccacatgtgtaactcaagcgcaaaagtccgataataggaatgacacggagtagacgtcaatcgatcactcgtttccctcggttttgtagcttaaagcccgctaacctaacatttcacggctacttcatagaaaaaacccacccaagcatgaaacaacgttcggaattaagggattcgtgatactgcctgcttataatcagtccgTCCGCTCCCCTgagaACTACTCCCCCcattgcgtgaaccga	2	0.1	4.812852352	9.625704704	4	fwd	-0.221835871	-0.153188716	-0.185151824
Sp1.63	aggaccggatcaactcacccgaactaggaacgggtagtagtgcgggtgtagtctgtgtagcatgtacaggtaactggacccccggctcttcataccgaaaccaaatcggtttggcctgaaaagatcagcgtcctagcagcgatccgccctatataccccccaacctcgctttgtatgatcaaatgaggcatgtgtaccacacgctgagatcctcgCCCCCACCTTTgtagctgaaaGACACTCCCCCcattgcgtgaaccga	2	0.1	NA	NA	10	fwd	0.376632329	0.05482137	0.218087319
Sp1.64	aggaccggatcaacttgcttccctatcaatacgggttgtgcctattgtattgcaacagcaagtgctcgtatgacaaggcgcaccatcgacgcggctcttaaagaacctatgagccaaacggaccactttcatacatcaggattacaccgctcaacagtgtaaggtattattcacttttgcattgcaggctcgtgtcagctctgtcACACCGTCCCCgagtccgctaagttaaacttTGCCCGCCCGTcattgcgtgaaccga	2	0.1	4.531033146	9.062066291	20	fwd	-0.037934033	-0.072093924	-0.052653509
Sp1.65	aggaccggatcaactagttattaagtgcgagactggtctaggatatcgtaactatggaaacaaggcagagttcacgcaacttgaactccctataacgtccgatcaaacgtcttaaggggatgccgatacgggcttatgtactggatgtcttcgtaaatccttcctgaccagtgtccggactgctatcggtttagctcccgttccctgtaggggtagatacgAGGGGAGCGGGctacGGGGGCAGGTAcattgcgtgaaccga	2	0.1	4.993623876	9.987247753	4	rev	-0.270882318	-0.250298861	-0.25823012
Sp1.66	aggaccggatcaactctccgctgctgtaaatcgtctctaaggctctacgagggagtaatggttgttgcgactatgactgcagcgcaccggcccaagtgtgtcaatcgtaatataacaaaaacactccctttgtgccgttcaataggtacccttggatcgttcactcggagtccatgcaacgcccttcttcgttctttgtgtcgattttcgcgtccCGGGGTGGAACtgcaaccctcAGAGGTGGAGAcattgcgtgaaccga	2	0.1	5.215537387	10.43107477	10	rev	-0.544117186	-0.590062813	-0.564729531
Sp1.67	aggaccggatcaacttgtgtaccttcagtgctccgatcacgccccgtatgtgacgaatgagcttcgtcttttttggacgtgctgcgccatcgcatattaaggacatctgacttccatgtggggtaaagctttcttatagctacgagcttgcatggttggtgatgctcatcatcggaccttcaggagttccttcgtattcgaccttTAGGGCGGAACttatgaactcggttgtgcggAGGGATGGGGTcattgcgtgaaccga	2	0.1	4.500737678	9.001475356	20	rev	0.014101272	0.043464779	0.031143495
Sp1.68	aggaccggatcaactgctccacgctagaggctaactgggagggaatgcctgcgttagagagtctcacctatcccaacgcaaagaatctaaacatgggcctcctgtctcgtatgcccagcaaaggtaactctgtcagtgaccgctgggcgctatacggtgcggtagaacagaccttatctttttaatgccaagacaatacttaaggaGCCCCGCCCCCaaatGCCCCGCCCCCgataGCCCCGCCCCCcattgcgtgaaccga	3	1	12.52778877	37.58336631	4	fwd	0.106980928	0.24308503	0.177393448
Sp1.69	aggaccggatcaactttgaaagcgcatcggcgattgccaaattaccgcacaaccacatttggaacacagatcttatgaacatcacgcgactgggcgtagagctattctgggtagcagacgctacgaaacaattaggtccactgagggcctaccccttctaaggccttgctgttacgtcaatggccataacggaaGCCCCGCCCCCaaactgcgagGCCCCGCCCCCattaccatgtGCCCCGCCCCCcattgcgtgaaccga	3	1	12.52778877	37.58336631	10	fwd	0.405580573	0.371238713	0.390770112
Sp1.70	aggaccggatcaactgattagtctagtatattagaccctgcctcttgaaatttggtgatggcagacagcactagagatcagtccgtgagtttaacttccaggtctttttcgcgcaggggtctgccttttcaatagtgtcttagtcggatatgaggtttacgcgactagacgaagGCCCCGCCCCCctccagcagtaatcacgaggGCCCCGCCCCCatactctctgtctaggctctGCCCCGCCCCCcattgcgtgaaccga	3	1	12.52778877	37.58336631	20	fwd	0.596131602	0.532679601	0.56676607
Sp1.71	aggaccggatcaactatgatatgatggtgcccacgagtgctgtacactacgatcattctcctaatattgtaagccgctgatagcctcaattggacagggctttggaagtggcagacttagtaagacatgttgtccggctgtcgtggtggccacgcacagcaaaactagggttcagcgagtttagaccttgtgaaatttcacgaagaGCCCCGCCCCTctagGCCCCGCCCCTcataCCCCCGCCCCCcattgcgtgaaccga	3	0.89375	11.43607892	34.30823675	4	fwd	0.437518079	0.371565255	0.406902136
Sp1.72	aggaccggatcaactcgcaggagagattgatctctgatcgaatcttacaagtgaacatctaccgtaacaacgagtgctacgcttaaccattttccccggtcctggcaagcctatgcgaacagctcgcgaagacacgcgcagcgtgaatgagatagtaccgcacacgggcgtgactaggcgcttgaaacacgaaaGCCCCGCCCCTtatgttaataGCCCCGCCCCTtaatactactCCCCCGCCCCCcattgcgtgaaccga	3	0.89375	NA	NA	10	fwd	0.685030651	0.514768937	0.602260263
Sp1.73	aggaccggatcaactgcgtactgtgcttgattagagtatataggattcagcgctctagtcgcattcagtactaggctcgtggtgtgatgaaaaccacgagaactgtgcatgctcgagcccgcgatgaacctgaaggcagcaagacctgccgacaggctcacgaggataagtaatCCCCCGCCCCCacatttcccaacaatacaccGCCCCGCCCCTttggtaagatttttctactcGCCCCGCCCCTcattgcgtgaaccga	3	0.89375	11.43607892	34.30823675	20	fwd	-0.174847142	-0.167332202	-0.168729203
Sp1.74	aggaccggatcaacttcaggtctctgaatagatggacgagcagaccgcggttgaaacgtaactactagcattcggtagcactattaatgtttcgctggcaccgcggcttacactagacctagctcaccgcaatagcctcacagagttcgagtcgctcgagctcgtgattaaggcagcatcatataagcgcgcttatgttaaaagtaGCCCCTCCCCTgttaCCCCCTCCCCCgttgCCCCCGCCCCTcattgcgtgaaccga	3	0.75	10.4044695	31.21340849	4	fwd	0.486022455	0.452428439	0.471585916
Sp1.75	aggaccggatcaacttcgtcggtttggggcgtaaccttcctagttagtgtaattttcttgacagatgaaaccctccgcattgtgaggattgcgcagtccacgcagggggagaattggtttgcgtacaggaaaagggggattctgattagggtatgatagatttttgtcctgctctgcacgtaagcggatcgaatCCCCCTCCCCCttaagtgagtCCCCCGCCCCTtggagacaaaGCCCCGCCCCAcattgcgtgaaccga	3	0.75	10.45598355	31.36795066	10	fwd	0.705512449	0.51482257	0.612527978
Sp1.76	aggaccggatcaactagcactgctcgtaacttggtggtgatcgacaatcttgggataatgcacgaaaaagagcagtgagtcaaggacagtacctgaagggccggctaggcacatacgatcagcatcaactcacaaaagagggttctatttaatgtattttgcgacttttctaagGCCCCTCCCCTaagctagacccatatagcttCCCCCTCCCCCggttgctttttgtgctaagtCCCCCGCCCCTcattgcgtgaaccga	3	0.75	10.4044695	31.21340849	20	fwd	0.210465962	0.179627999	0.19740745
Sp1.77	aggaccggatcaactgtttgccaagaacgcttgagagcccgcctcaagggacggcataagcaaatatgaaagaatagctaataaacaggcatgcagcgcataagaatcacaattgccaggctcagccggatctacgccatacctcagcaaaccgttttattatttagcactacggtaacggtgatccacatggcgattggttgtatTGGGGCGGGGCaaccAGGGGCGGGGGtgcaGGGGGAGGGGAcattgcgtgaaccga	3	0.75	10.3784067	31.13522011	4	rev	0.738923406	0.669619821	0.706632082
Sp1.78	aggaccggatcaactgaatgatgaaactcctgcgcttgatactgttatacgtaatgacaacgctcctggagatatctgtacccctctgggcgttgaaccattaaaggagccactcattcctataaactaggattgctgtctgtagggacgccaagatactccgggttagaaatcgcggggcatcccttcgatatGGGGGAGGGGAtggatggtctTGGGGCGGGGCtacacacatgGGGGGAGGGGAcattgcgtgaaccga	3	0.75	NA	NA	10	rev	0.273233163	0.259317698	0.268635899
Sp1.79	aggaccggatcaacttggaaagagcagcctacgagatgccgtaaggccaattaccgttattcctcaagctatatacaatattcggcaccgggcgcaacgatcaagcgcctcgtcccgcctcttcccaatgacagaaatggtattcttaccaaacgactattgtacttgcacctattagacaaactcagcatacaacaaaggaggatACCCCTCCCCTgttgCCCCCGCCTCTgtttGCCCCTCCTCTcattgcgtgaaccga	3	0.5	8.853616253	26.56084876	4	fwd	0.25837533	0.162518763	0.212807516
Sp1.80	aggaccggatcaactccgcgggtacagatattcccgaatcttctggtctgtcactatcgtgttgtgagaacagcaattaagcctcacacaggataatagggaataacacttttccctgttgttactggctgtacgtttgacttaaggtggaacacaagattactagccttcactgtacgactcctcggcgtcaaCCCCCGCCTCTacatacagtcCCCCCGCCCATcgagtgcctcGACCCTCCCCCcattgcgtgaaccga	3	0.5	8.722228014	26.16668404	10	fwd	-0.117896373	-0.142401728	-0.127788581
Sp1.81	aggaccggatcaactcttgttccagaatgtcagggcggctgcttttgatcaggtgccctgtttcgcgaggattaagtccggcagtaatcatcactagacttgccatcgtgccgtctcacgagggcaggggctacatctcccatgtctttatgccgacggcaagcaaagtaacagGACCCTCCCCCttccttaaccgagtcaggctGCTCCTCCCCTcgtcatcgctaggtctggaaGCCCCGCCTTCcattgcgtgaaccga	3	0.5	8.778141081	26.33442324	20	fwd	0.405704094	0.502547741	0.456486387
Sp1.82	aggaccggatcaacttcccacacggaacgactagtatagacaacgttgcgcagcctgtacgatccttgcaaatgactctcagctcggtcggtatcccttaccagcgcatggaactcatatctcatgccttcgacttctgcggaatttcgattttaatccgcgcaaggttccaggtcttacagagtatgggttcctttaaatgtctcGGAGGAGGGGGttctGGGGGCGGGCAttacCGGGGAGGGGAcattgcgtgaaccga	3	0.5	8.802822306	26.40846692	4	rev	0.26763667	0.384680209	0.328518909
Sp1.83	aggaccggatcaactcttactccagcgagtgcgccgatccctggccagacttctcctttcggagaacgccatacaatcgattcgcaagttatgacattttaacccgtttcatttgtgtaaagttaggtactacaacgggcttctcgtcagtatggtacctcaacatgtgacacatgaagcgctattacaagcgcGGGGGAGGAGGcttctcgttaAGGGGAGGAGCtaccgactgaAGAGGAGGGGCcattgcgtgaaccga	3	0.5	8.840833809	26.52250143	10	rev	0.92117986	0.813566386	0.869733592
Sp1.84	aggaccggatcaactgcgtacgggatccgtttgcccagcaagataaagatcatactccgttaacgttagtggccgttataaatcatgatcggcactatacgaatgcgctcctacacagagcgccactctgatccgtaaattcctgaattttgtccagtgggtatcgaaatatctGGGGGAGGAGGattcgtatgacagttgcgtaGGGGGAGGAGGacaagaggccagttaattccCAGGGCGGGGCcattgcgtgaaccga	3	0.5	NA	NA	20	rev	-0.621916489	-0.753723619	-0.685459585
Sp1.85	aggaccggatcaactatgcagtgtagtaggccgtcttaattgaactatccgacaaactacggacagaccgaattctaatttgtaagttatacaccttaagcttttcattaaggcatctcagaacttagatagaagaatgttgaggtgttcacatgcggccgcctggtgagcaattacccaccgtttcaacgttattttcagaatacACACCGCCCCGactcTCCCCGCCTATgtatGGTCCGCCTCCcattgcgtgaaccga	3	0.25	6.816954915	20.45086475	4	fwd	0.032637966	0.041262091	0.039310498
Sp1.86	aggaccggatcaactgacatacgaagatgatttaactaccgtccatgcggattcaagcacgagaaagtcgaccaccgcgtatgttagtcgaggttaagtgagactctcgattaaacattcaggtgaggttatgtagggttgcacatctcaggggagggcagcacccaccttactagacgtctgggatctaagagAGCCCGCCCCAcaaatacgatGTCCCTCCCTCcaagcgagtcCCTCCGCCCGCcattgcgtgaaccga	3	0.25	6.787515529	20.36254659	10	fwd	-0.462893889	-0.407124001	-0.432648476
Sp1.87	aggaccggatcaactcgaagaggggcttatcaagactgcacgatggaccccggattgcagatactcgaaggggcaacagaccgactggatcgcgtacgagacgactttcggtagcaccgtatctttacgacggagtagctcatcagaatcttgccgtatggcagacccctgacaTACCCGCCCCGaattcccaagccccttgtgcGCTCCTCCCGCttttaggagtgcacggtgcgGCTCTTCCCCCcattgcgtgaaccga	3	0.25	6.755410729	20.26623219	20	fwd	-0.15134595	-0.209284383	-0.177954698
Sp1.88	aggaccggatcaactcgttgaaatcgtaataccctaaaattctgttcattcagcccggttcgattcacgatgagtcgagactggttaggcgaaggtatacaaggtcaggtattcgtaatgcaacaaggactaaatttccaagctatgaggtacgagaaagaggtacatgaaaaatacgaggttagaataataaactgatacttggtGGAGGCGGAACacacGGAGGCGGGCTcgttGTGGGCGGTGGcattgcgtgaaccga	3	0.25	6.993191637	20.97957491	4	rev	0.742521753	0.500548331	0.623895511
Sp1.89	aggaccggatcaactggggccagacgctacctttcaggaggcaacgcctcattagaaggatcggtcctatcaagtcacactgcatcgtataaccggtcatcacgcgtggtggagcactcttgaaacccccactacataactgaagagccacgttctccaactctaactgctagacaccgctgttagcttgcgttGGGGGTGGAACgaactccagtGAGGGCTGGGCgttggtgcttGTGGGCGGGATcattgcgtgaaccga	3	0.25	6.835140394	20.50542118	10	rev	0.938362385	0.578814919	0.760949121
Sp1.90	aggaccggatcaactacgtgaaaccaccgatgaatctattaacgtctctagcaaaaccttaagggtaggttggtttcccgaagtgtggcccgaattttgtgaggtagtatgtcacgtgttccttatctaggacgtgtggagggtcgtcaaactggaatgcatgcgtcttctgggGGAGGTGGGCCtacggtaaaccagctaatgaATAGGAGGGGCtagtccgaacgctcgacttgTGGGGAGGAGAcattgcgtgaaccga	3	0.25	6.845884343	20.53765303	20	rev	0.286940552	0.226473919	0.259067705
Sp1.91	aggaccggatcaactacggaggcagtctcatcaccccgactacatagtgagagccctcatcgtaagttttgacttacttgagtgcgcgccactcactattcgacgggaggttattccaagcacaaaagggcaacgattagttcctcggtcaagatccctcttcctagggataaggatcctggtaacaaggtctcaattcaggcagtTCGCCGCCTCGttccAGCCCGCCCAAaccgTTGCCGCCCCTcattgcgtgaaccga	3	0.1	4.696843763	14.09053129	4	fwd	0.111304083	0.051227643	0.083626332
Sp1.92	aggaccggatcaactgctaggtagttgtaggtcgtgaaacgcacttctgaacaagcaatgtcttgcttgtccatggcagtgcctagacgacaagaataggcaaaaactgcgagatgcttaactagcccgagcgcatgtgcccttccgagtcttcctggatctggcccatcgtttgtctagacacactgctcacgGTCCCGCCGCGccgaggcgaaGCTCCACCTAGaacgaagattTCCCCGCGCTCcattgcgtgaaccga	3	0.1	4.498898909	13.49669673	10	fwd	0.424739532	0.380743591	0.405102031
Sp1.93	aggaccggatcaactgtgtgaacaacatattcgcctggctctcatcataatcgcagcgctagttatacggccgccgaggcggcttatacccggtatcaacatttcgtactacggctgcacaatttgcatttcgacgggcgcgagtttagaccgtggagttatgatatccctgctACCCCGCCTGGaacgggttttggatcgccatGCACTGCCCCGcagggttatacgtacggttgTCCACTCCCCGcattgcgtgaaccga	3	0.1	4.91867212	14.75601636	20	fwd	0.002526077	-0.003928205	0.001659405
Sp1.94	aggaccggatcaacttagtacgatggcgacatgaccgatacctagcagagttgaggatatctttccaatatagttgtttgaccacggaggggactcagaacaccaagaaaatacgctgttgctttattagtgatgtaccagtacaattcgtctatactgaccgaaactctcacggcaccaaatagtcaggacttTTGGGCGGTGTaccagtctttAGGGGTAGGGAagtatttggtCGTGGCGGGGGcattgcgtgaaccga	3	0.1	4.597811023	13.79343307	10	rev	-0.552951507	-0.494474618	-0.521352593
Sp1.95	aggaccggatcaactattgaatattcaagtacttagcaaagtgcaacctccagagtcaaggtaaagaacgagaccctaaagtataaacccatacctgggtggcaccacctgagacgtcaagctgggcatgcgatggttacattctgctagaggggtacatgctaggttctctgtGGAGGCTGGTCtaggtcatcacgttggggttGCGGGTGGAGGtgcgacattgataaagtcgcAAAGGCGGAGTcattgcgtgaaccga	3	0.1	4.683814355	14.05144307	20	rev	0.301308404	0.165571315	0.235800329
Sp1.96	aggaccggatcaactgtgaagcagcgattctggaccggcggtgtacgtgcatgactcttagtgagagctaagacacgtcccaagcgccccaacccttagtaagtaggcgacacgctctgactcaggaattggcgtaggatggaagctgctcacttcacacacaatacatacgcaacgcttgcgattacgggGCCCCGCCCCCtaaaGCCCCGCCCCCcaacGCCCCGCCCCCatttGCCCCGCCCCCcattgcgtgaaccga	4	1	12.52778877	50.11115508	4	fwd	-0.506038143	-0.645532777	-0.573424991
Sp1.97	aggaccggatcaactgtgcgccctcactggtagttttaatcgctaggtaagacctacagagcaatacgagtgcgcatctggcctttataatttaatctagtacgtgcaatgcccaagatcgaacgggacgtccattaatcaggcgagagccgtggggacgtccagaagcctcaGCCCCGCCCCCacacgatttcGCCCCGCCCCCaacatagtcaGCCCCGCCCCCataagcctgtGCCCCGCCCCCcattgcgtgaaccga	4	1	12.52778877	50.11115508	10	fwd	-0.829229207	-0.985113486	-0.904810877
Sp1.98	aggaccggatcaacttgcaggaaaaccgagcttgtgttttatcgtgtcaggtatcaccactagatacataagttactcaccgtgacactttagatcccgaaatagccaaccgaatgccgtgtgttgtcgcggacctcgggcttgttggataaaagggatagagacagttgctatccgagtaaaaagtgtatGCCCCGCCCCTttggGCCCCGCCCCTgaaaCCCCCGCCCCCaacaGCCCCTCCCCCcattgcgtgaaccga	4	0.89375	11.45361869	45.81447475	4	fwd	-0.28200031	-0.358107352	-0.317693362
Sp1.99	aggaccggatcaactagttccgtaggcgtacacctacgaagttgtcggttgtacagtcgctctaggcaacctcagttccttgttacggaaaaaagacgatgcggttaacctcgagttgtggagcagctctcgactttttgtcgcggtccacatcagtatggatacgcggtttaGCCCCGCCCCTatgctgagatGCCCCGCCCCTgtattattggGCCCCGCCCCTtatcagacaaCCCCCGCCCCCcattgcgtgaaccga	4	0.89375	11.43108103	45.7243241	10	fwd	-0.379405278	-0.487360928	-0.431022634
Sp1.100	aggaccggatcaactacgttgctggcgcgccatggagcgtcccacatccaacgctatttattgatcgttgcgcattggagctacgacattgctctaggaagcatcatatacctcgttgggggctagctgaacctgggattaggGCCCCGCCCCTtgttgttagatggaaacgctGCCCCGCCCCTcagttttgagctgcctggatGCCCCGCCCCTtacagctagccgttgtgatcGCCCCGCCCCTcattgcgtgaaccga	4	0.89375	11.41608735	45.6643494	20	fwd	-1.101335604	-1.172613473	-1.134614069
Sp1.101	aggaccggatcaactttcatgtgcacttaccacgcggacggtggcacggtcggcggccgctataaccgcgtgaattcccctacagcagcatactatccaggctatgggtcagagcgctgcatccaaaacttaatccgggtactgatgagggcttactaccacgtaagttgattctgaggcgacttcaggaaTCCCCTCCCCCtgtcTCCCCTCCCCCttaaTCCCCTCCCCCttagCCCCCGCCCCTcattgcgtgaaccga	4	0.75	10.2574257	41.02970282	4	fwd	0.479111358	0.486253652	0.485042974
Sp1.102	aggaccggatcaacttctatagtctgtggctcaaagaaaataggatgtggacaccagagcacatatgaagtgccggacagccgcctcacgtctaatagctcaggggagtcgaaaaacaagaattggtgggtaacacgtggacatctaacgcctccgacctttttcggttcattGCCCCGCCCCAggtcagtcgtTCCCCTCCCCCcgtgtagtctGCCCCTCCCCTtcagggcataGCCCCTCCCCTcattgcgtgaaccga	4	0.75	10.38998316	41.55993263	10	fwd	0.093695735	0.077273488	0.087845081
Sp1.103	aggaccggatcaactcgacgcgcccagagattagcccgccattaatgcgcggtgatcgcaagagataaagcgccaactatgcatgaggtaaaactcgtgaaggccaacaaacatactcatcacctccaccccaaccgttgaccgaataaggcaaaaatctgttcagccaaggcgactctcacatctctcgtCCTCCGCCCCTcgagGCCCCTCCTCTcagtGCTCCGCCCTCcaaaTGCCCGCCCCCcattgcgtgaaccga	4	0.5	8.812263484	35.24905394	4	fwd	0.201061433	0.00917674	0.107479556
Sp1.104	aggaccggatcaacttttacgagttaatgtgactttcgtgtccaagtggtttaccttaaaccacttcacagcttaagggctcatccgctggttaatgtgtggactaaacttggatggggtacttataactagtacctaaatagcagacgtagtagggtccaagtgctctttttGCTCCGCCCCAcactcgctgcGCCCAGCCCCCtatcaatttcGCCCCTCCTCTtgacatagaaTCCCCTCCCCGcattgcgtgaaccga	4	0.5	8.837290715	35.34916286	10	fwd	0.293601231	0.158347045	0.228334607
Sp1.105	aggaccggatcaacttgacgcctctaatccagtaaatcctagatcggttaactgccttcgttgatggaacgaacaattataaacagttgttcgccccgacctaactccagttcaagagccctgaggactagcttagagtggtcATCCCGCCCCCacgtaaaacacttaatataaGCCCCGTCCCCcacgaggaggtttctgttgtGCCCCTCCTCTgtcggtacaagtagtaaaacTGCCCGCCCCCcattgcgtgaaccga	4	0.5	NA	NA	20	fwd	0.142927221	0.385443015	0.266545587
Sp1.106	aggaccggatcaacttcttgcactacaacctagctgaccgcatgttcgtctgcggggctgtagatgttaccttagggctctggatcgatggatatcggaggactttcatttgccaactttgggtactaccagccagcctattaaaaatttattttacctatagaaggcgtagatttaacggcttgcacctaGGGGGCGGGCTtattGTGGGTGGGGCccgtAGGGGCGGAGGactaAGGGGCGGAGGcattgcgtgaaccga	4	0.5	NA	NA	4	rev	-1.632377916	-1.689514515	-1.658585747
Sp1.107	aggaccggatcaactttaccagcctatgcactagccggggtttaacagccaaccacatcaccatgggctcatacattgcatgccggtctatccaggcaccgcaaacacacttcatctatgctggatcgcatacgtggattgagGGAGGAGGGGGtcgaatctgctcgcctcttgGAGGGCGGGGTtttttcagagctgagaagatGAGGGCGGGGTtaaatagtcagggctccgccGGGGGAGGAGGcattgcgtgaaccga	4	0.5	NA	NA	20	rev	-1.390833595	-1.378177715	-1.382145186
Sp1.108	aggaccggatcaactaatatacccctgatataggcatcatcgtagatgatctccggactcatgtgagatagtacccgattcgcttcatgacatggtggatcacaaacgggctagcaaccaaattctgtatgctcggtcaaaaggttgagcatagatcctgttcacagggttcgaaaaccggcggtcgagtgGCCCCTCCTATgatgTCTCCTCCCACtctcTCCCCTCCTCAtacaACCCCGCGCCCcattgcgtgaaccga	4	0.25	6.864441498	27.45776599	4	fwd	0.497091745	0.449462977	0.47563783
Sp1.109	aggaccggatcaactttgcgtcgtctactaaagtggcgccgaaatgtcctcgggttcacttgtcatgggttgcccgctgggaaatttttcccgccacatcgcctgatccagggacttgggtaagatgcgcgccgtgaaggcaacagcagagtgtttgccggtcgtgtaatcccTCACCGCCCCGtgtcatcacaAGCCCGCCTCCgaaacgcgggGGCCCACCTCCaaatatagtaATCCCGCCCCAcattgcgtgaaccga	4	0.25	6.848525679	27.39410272	10	fwd	0.031282519	-0.000597783	0.017702837
Sp1.110	aggaccggatcaactccatctcgtgctcattgccagaggcttgggcctggtcgccgaaggactgatctagacctttactcatcgtgatggtctttgaaacatgggtacacttggcatcctgtgggaaaggatccttctcgatcCCTCCGCCTACtgagtgctgcgcccgtaatgTCCCCACCTCTtttggtatatctcgggtttcAGTCCGCCCCCtgaatggtacccgtagcagtTCTCCTCCCCGcattgcgtgaaccga	4	0.25	6.896431149	27.5857246	20	fwd	0.334948914	0.32908106	0.334375456
Sp1.111	aggaccggatcaactcgccgcaggatcagagaatcgcgacaggtcatcgacatgatggcagtattcgcagagccgaaagcgtatccgacgggtctccaatggtatggcacggcgttgcaacaagatgagcggacatacagcgcgtcgctagaggtgcctatgccggttggtagcctgggttccgaattatcGAGGGAGGAGGgaccTGGGGCGGGCTccacAGGGGCCGGGCttttGGAGGCGGGTTcattgcgtgaaccga	4	0.25	NA	NA	4	rev	-1.736465057	-1.73346606	-1.732605089
Sp1.112	aggaccggatcaactccttttgtcgattcgtcaacaggtatcagctttttgttccgaagtaactacgcagtatgtccaaggggccgtattcactgttggagctcagtgggtttatcccgggcacggacgtcggaagtgtaccactatttagtggcctagattgctagtcctacTGAGGAGGGGGtcggtcagtcTGAGGAGGGGAacaacgggaaAAGGGAGGAGCagtcggtcacTGGGGAGGAGGcattgcgtgaaccga	4	0.25	6.782944656	27.13177862	10	rev	0.183429447	0.248942718	0.218546552
Sp1.113	aggaccggatcaactcctggcatgtgaatttcgtttcttattatttcctacggagcttaatgcattggtcatggggctgcgagcaacggaatcgtatattccgaacgttatcctgcgtaccctaggtaggctaccgactactgtcccagcgcaatagctctgcatactgagtagattatagacccaaacagAAACCTCCCCCatggCCCCCTCTCCCgaccCTCACGCCCCTttatCTTCCTCCCCGcattgcgtgaaccga	4	0.1	4.539478902	18.15791561	4	fwd	0.430806744	0.40769944	0.421613561
Sp1.114	aggaccggatcaactccggctcactaggcccttgcaactttgagaccaacaccgggcgcgcatatagttgaagtgcggatgttatgtgacggtcctgaaatgccccctccaaaaattgggcgcatcccccaacctgtatttcctgacaatgggacaaatccgcgaagctccttACGCCACCCCTgtgaacaataCGTCCACCCCTccaagtaatcCCCACTCCCCAgtctagtaccGATCCTCCCTCcattgcgtgaaccga	4	0.1	4.845086132	19.38034453	10	fwd	0.550051854	0.477027136	0.515899964
Sp1.115	aggaccggatcaacttaattgggtaacgttcccctgcatcctatcgggtcttcgtgatactggtaccgctgtgttgggatactgaggaaaatcacccatcttgccaggattaccaatgatggacttgtaggcacgtgagcgtcGACCCTCCCGTctcgagttgatagttaatggACTCCGCCTTTaccccgggactcgtctattgCACCCACCCCAagcttaatatggtttacctaAATCCGCCCACcattgcgtgaaccga	4	0.1	4.740628355	18.96251342	20	fwd	0.043426709	-0.020624924	0.013761362
Sp1.116	aggaccggatcaactagcagtgtcttgctaccgagctgccaagtattgaagggctgtgcagcgttcccgattttcgcgggactattggcctttaattcgcataactgagggcatccctccacttgaaacggattaacaaagtaatcattaccggtgtctttcgtccgatatcgttttttattatagaatagGTGCGCGGGGAagtaGTAGGATGGGCgaagGGGGGTGGTTCgacgAGAGGCGGACTcattgcgtgaaccga	4	0.1	NA	NA	4	rev	-1.900303522	-1.953910738	-1.924746661
Sp1.117	aggaccggatcaactagagaaaccaggtagtggtttgaaggaactcgtagatctaaggtggcactcatattttctcggttttgcaacactaccccagcgctatgtatgatttcattactacaaactagttctgttacaaaaaaccgccttgcagggggtgcaactacgctgttATAGGCAGGGCccgagacacaGTAGGAGGCGCggcgtcgcgtGGGGGACGGTCgtcctcgaaaAGAGGCGGACTcattgcgtgaaccga	4	0.1	4.616625191	18.46650076	10	rev	0.580386228	0.3022126	0.443659883
Sp1.118	aggaccggatcaactaagccggagttgttggtctggttcgaaggctctcctaggagatggacttatggtagctgcggcacggccagttgctgtgtaccatctccttgtacttaaagcacatgtagcgaagctccaaacttctcAAGGGAGGCGCgtttagacggtgttctacccGTGGGTGGCGAgtcctgagcctccttcgtgcGGAGACGGAGTtgcgtcgagacatgcacaatGAAGGCGGGTAcattgcgtgaaccga	4	0.1	4.550594071	18.20237629	20	rev	0.278193473	0.274033317	0.278473864
Sp1.119	aggaccggatcaactatcaggattaacatttaaactagagccactagtacctcagaatccaaacagagcctaacttttagtcctgcgctgtaggctcccttataaacgttcagggttaggggtcgtacgtggcgacgttaggcaataagattttcccacgggacctaaagggatctGCCCCGCCCCCactcGCCCCGCCCCCaaggGCCCCGCCCCCtaaaGCCCCGCCCCCtaaaGCCCCGCCCCCcattgcgtgaaccga	5	1	12.52778877	62.63894385	4	fwd	-0.661015395	-0.87024787	-0.763271163
Sp1.120	aggaccggatcaactcgtagtgcctctaattcctggatagctcagcattgattctttaccttctcgagtaagtccgcgggcttcgcagtgcccttcggatagcacctcaagccgttacgtttcaccagaggtgcctaaggttaactagctttGGGGGCGGGGCttcaaacgaaGGGGGCGGGGCagtacctaagGGGGGCGGGGCaactaatatcGGGGGCGGGGCtgtagcctttGGGGGCGGGGCcattgcgtgaaccga	5	1	NA	NA	10	rev	0.735871258	0.575173271	0.657882734
Sp1.121	aggaccggatcaactgttaaccactcacgctactgactttcagaggatcaagaacagtgtcccgtcaagtgacgggaggccatctcggggcagtggtttgtcgattgtcccagcgttcctcgaatttaacaacgtttcaagggacttccgcagagaatctcgggcacaaagaagaaCCCCCGCCCCCagtgGCCCCGCCCCTatttCCCCCGCCCCCaataGCCCCGCCCCTctttGCCCCTCCCCCcattgcgtgaaccga	5	0.89375	11.45810736	57.2905368	4	fwd	-0.717561917	-0.723613327	-0.718227153
Sp1.122	aggaccggatcaactctaggtctggctatctacaagtctaacacaaggcggtgcttgcagtgatgtgccttggagtttagcgaagtaaaagtcgagggaccactacactgaacaacgccatctgattaacgtgatagcggagcttgattgcacaggggagtacgtgttttcacaccGCCCCACCCCCttttGCCCCGCCCCAgtcaCCCCCTCCCCCcagtGCCCCGCCCTCaataCCCCCTCCCCCcattgcgtgaaccga	5	0.75	10.50953712	52.54768562	4	fwd	-0.446286025	-0.44539667	-0.443480878
Sp1.123	aggaccggatcaactagtagcattgttatcagtgtccgcagtatcactatcgaacgccacgctgtatcgataattgtcgggttgttgtcattcaaagcacctcgccccctctacaactccatcctccatattagcaggagcgacgaagtctgtcagaacaccgacgtatggcatacGCCCCTCCTCTaagaGCCCCGTCCCCagacGCTCCGCCCCAgtgaGCCCCGCCTCAtctaGCCCCGTCCCCcattgcgtgaaccga	5	0.5	8.920906778	44.60453389	4	fwd	0.616750857	0.562656701	0.592064248
Sp1.124	aggaccggatcaactgtagtgtgctctaggacggtcatagcgcagcaacttctattagcataccaccgtgctgtaacaccaatttgaagctcacatgtgcgacattctagtatatgccacgtacacttctctccttcgaaatcggtaaataaGCTCCGCCCCAacgttcttagCCCCCTCCTCCcatgagctaaGCCCCTCCTCTttaggattcgGCTCCTCCCCTgtttaggttcACCCCTCCCCTcattgcgtgaaccga	5	0.5	8.889006274	44.44503137	10	fwd	0.569243129	0.427224928	0.500594497
Sp1.125	aggaccggatcaactgatataagaggtgctaatcggcgcctcgactcacgacgctacactagtctgccatctaggtcactccacgcagattaggttacgggatccgtgttaggcacgagaaccccgtaacgttagttatactttagctagtcggtggtcctagtgcggtatttgggACTCCTCCTCCataaATCCCGCCCACctagGACCCGCCTCTggtaTCCCCTCCTCGatttGACCCTCCCCAcattgcgtgaaccga	5	0.25	6.96524265	34.82621325	4	fwd	0.433111689	0.347114209	0.392473418
Sp1.126	aggaccggatcaactccgactacaaaggtatatctggagggattgagctgctggccctacatcattaagggtcgcgcgcaaagacatgcggggtgcgattcggtcatatgtctatctgtgaccccttaacttacagataatggatatgatcaCCACCGCCTCCctactatgtaTGCCCTCCCCTgaatacttaaCCCCAGCCCCTtttacggcccACACCGCCCCGttgcgtggacCCCCCTCCTTCcattgcgtgaaccga	5	0.25	6.750307607	33.75153803	10	fwd	0.341259192	0.339031715	0.342505923
Sp1.127	aggaccggatcaactactccatggtcgcccccccgcaactagccctgaatgtcctaccatattttatccgccagccctacaaacgttttgcccgttcgttgggttcctaaagGTCCCGCCTCAtaccgctcgtagataaaacgGTCCCGCCTACagtctcaatctaaatggttgTGCCCGCCCTCcgtcaagagcggccgacatcGCCCATCCCCTgaatgacgacctgactacagTCTCCTCCCCGcattgcgtgaaccga	5	0.25	6.805329079	34.0266454	20	fwd	0.904119432	0.833670497	0.871255434
Sp1.128	aggaccggatcaactttgtactacccatttctgacaagccaaaagtatgttctggtgtgagagaagcacacggtatgggcgagactcgtgcctctagagtatgtcagtagtatacccttaaacctcaacgcgagcactactgccatgacctagacacgtttgatagtatcgaccgtTGAGGAGGGGAatgaCGGGGCGGATCactcGTGGGCGGTGGctgtAGGGGCAGGGAatgtAGGGGCAGGGAcattgcgtgaaccga	5	0.25	6.766135495	33.83067747	4	rev	-0.824462237	-1.233415736	-1.026578517
Sp1.129	aggaccggatcaacttagttaagtcactcctatgcagtcgtgtgttagaccttctgaactgtggcagtctcacttggtgggaatacgggtccgtcatcgaatgctttaaaacatttcaaaatggagtttgcggttaggcggcttcaagatctGGCGGCGGGGTggttgttacgCGAGGAGGGGAgttcagaaagGGGGGTGGAACataacgtgcgGGAGGAGGAGTacatttgaaaTGGGGCGGGCTcattgcgtgaaccga	5	0.25	NA	NA	10	rev	-1.244545188	-1.569887663	-1.404855956
Sp1.130	aggaccggatcaactagcgttcccggtctggctataacgtccaccggtcttgtctgtcgtgacggcctatcccgtgcgaggtgttaaacagaatgacatttctcgtaccataGGGCGCGGAGCttacctaatgtacggagtgcAAGGGAGGGGAtgacctggatatcatgccatGAGGGCTGGGCaatgattaaaaatttcataaGTAGGCGGAGGttcgtcttttacaagaacgaCGGGGCGGGTAcattgcgtgaaccga	5	0.25	NA	NA	20	rev	0.358049236	0.583177182	0.472973678
Sp1.131	aggaccggatcaactcctgagttaagcaaaccggttgtgatctacagttctaattctgtatctggcgtccgtggtaagggaatcgaaccacgaatcaagtagtttaggcactagtcaggacatgagaccgggccggattcccgttagtgccaatgggtttggcaagggtgactctgAACCCTCCCCAacgtGGCCAGCCCACggcgACCACACCTCCgtggTGCCCGCCTTCaatgCTACCGCCCCGcattgcgtgaaccga	5	0.1	4.819080624	24.09540312	4	fwd	0.086979067	0.144054244	0.117877125
Sp1.132	aggaccggatcaactcaacctgcactttaatggcctttttaaataagcagattgcagtaaacgagatatagtacttagacgttgaaaacgagacccaagttcacgaaccgcggtactgtgatctactaccgagtacagtagaataacgatttGCCACTCCTACtaccgttgggTCTCAGCCCCGtatctttagaGCACCGCCTATctcaaccaagGCACCGCCTAGttgtcaaataACACCACCCCTcattgcgtgaaccga	5	0.1	4.900149519	24.50074759	10	fwd	0.64652876	0.510749925	0.580999812
Sp1.133	aggaccggatcaactcttttgctcaacgtcacagggttccatccagctagaccccgagagacaaggatttctactgctcattacgaatttggaagtatgtgcagacgaccgtGCTCCGCCGCAacgggtcgtcacaatgacaaCCCCCGTCCATcggtggaaggttgttagagcGCGCCGCCTAGattggaggtttaaggccttaCGCCCTCCCGCaggtatgatttaccgtcagaGAACCGCCCCGcattgcgtgaaccga	5	0.1	4.84765491	24.23827455	20	fwd	0.095651926	0.023600633	0.061986749
Sp1.134	aggaccggatcaacttgagtgcgggtcgttgccccaacgatcgaaccctccgacgtggtctaagtgccggacacccatccccaatctagtcgagtacccctgtgctgtcttattccactgagtagatgtgtcccatcagaaaacatttcggctttacctgacctacaatttagtaaGAAGGAGGGCGtccaGGGGGCTGAACccaaGGAGGTGGCGAatagAGGGATGGGGGaagaCGGCGCGGAGCcattgcgtgaaccga	5	0.1	4.751634367	23.75817183	4	rev	0.391709512	0.379710895	0.388070672
Sp1.135	aggaccggatcaactgtaacatgccaggaatcaccatatgttgactagcaggtctttctttcggggtcatagtatcatcctaccgaggattatgaaattgggtaccactacaatcttgatcgttcagctcggcgacaggaccttagtgcggaAGAGGTGGAGTtgattttctgGGGAGTGGGGCcagagtctttTGGCGCGGAGCtatgcatgtgCTGGACGGGGAcaaacgttccAGAGGAGGGCTcattgcgtgaaccga	5	0.1	4.708179155	23.54089578	10	rev	0.272989646	0.286088725	0.281899655
Sp1.136	aggaccggatcaactaaactgtggatccctccctgcacgtaagaatcagcaacaacacccttggataatttgtggtacttgggctgggactgtcgctaaaggttctggatggGGCGGCGGGATgctgaatgcgtactcctgctAGGGATGGGGGagagcatgctgggcgattccGAAGGAGGTGCcgtttagacgtccctgttatGATGGCGGGGCtagagcgaaagttgctgcacCAAGGCGGAGGcattgcgtgaaccga	5	0.1	4.732617184	23.66308592	20	rev	-0.430103093	-0.431349625	-0.42836589
Sp1.137	aggaccggatcaactgtagagtggtattcaccgggctctcatcccgtgggagtacatcgatgtgagattgtgatcaacacacgcactgttgcacgctttacagcctcgaggcttgtgctttcagtttggtctaaggatatatacatagattaggacccgtaGCCCCGCCCCCaataGCCCCGCCCCCtccaGCCCCGCCCCCgataGCCCCGCCCCCagtcGCCCCGCCCCCacgaGCCCCGCCCCCcattgcgtgaaccga	6	1	NA	NA	4	fwd	-0.264426116	-0.169466087	-0.214585632
Sp1.138	aggaccggatcaactggtacacgcgttaattccaggttgtattccgatttgttttcgcggatgataatgcgtcgcgtaatcgtcttcggctatacaaatcatgggtaacctgacgttaagctacatactctactagaagctccttctgttgcgtgcaatttCCCCCGCCCCCtacaCCCCCGCCCCCagtcCCCCCGCCCCCtttgGCCCCGCCCCTtccaCCCCCGCCCCCtaaaGCCCCGCCCCTcattgcgtgaaccga	6	0.89375	NA	NA	4	fwd	-0.59847696	-0.479766593	-0.536761308
Sp1.139	aggaccggatcaactgcagtaaagggagggttcctttcatcggggtttaaagtaatgcgaccgtcgttccgattagtataactcgagcacgctcggtatctttataagtgactgcttaaagcaggagtcccattaccgacctgctccgagggcgctgacatTCCCCTCCCCCgtagCCCCCGCCCCTtataCCCCCGCCCCTaaatGCCCCACCCCCgaaaGCCCCTCCCCTggtaCCCCCGCCCCTcattgcgtgaaccga	6	0.75	10.40600721	62.43604327	4	fwd	-1.576253386	-1.493008733	-1.53227059
Sp1.140	aggaccggatcaacttcaattaaggggctgcaggccactcgagtccgctcagaggttaactattgcttgttgtgaagaccgcagaggcttattccggtttgactgttaaccccaacggaaaccatgtgtcaacttctgagtatcgggtttaattgaaaataGACCCTCCCCCcatcCCCCCGCCCATcgctGCCCCGCCTTCaggaTTCCCGCCCCCtatgCCCCCTCCTCCgtagCCTCCGCCCCTcattgcgtgaaccga	6	0.5	8.786804837	52.72082902	4	fwd	0.671281503	0.545320691	0.610661566
Sp1.141	aggaccggatcaactcataatcccattcttcacagtaaacgactgaaaaatggtcttcatgctttagcgtgtgccgagagcACCCCGCCCTCaccaaaattttggacgttatGCCCCGCCCAAtttggatttttacaaaggacGCCCCGCCTTCaccgagtctactccttgcacGCTCCTCCCCTcactgtacaactcggctgcaGCCCCTCCCATccacttataagaatatgtccCCCCCGCCTCTcattgcgtgaaccga	6	0.5	NA	NA	20	fwd	-0.493932736	-0.940805872	-0.715008835
Sp1.142	aggaccggatcaactaccggtctaatagcgtattcgcgcatcaaatagtctcttcgcgtgccctttatcattttccccgcaacgccgacccgatgtacgtatcaccgtgtaaattaatcccttgatgaaaaagagggtgtaagagcgctcactcggggctgCGCCCGCCCCActggTCACCGCCCACgtagTCCCCGCCTATgcagCCTCCGCCCATtaacAGCCCGCCTCCgaagTCTCCGCCTCTcattgcgtgaaccga	6	0.25	6.95591686	41.73550116	4	fwd	0.73004087	0.538869406	0.636815607
Sp1.143	aggaccggatcaactccgcatacatcgttagtactagccgtttgtccaggaggatagacctaactaactgaacaccaatactgcactactctaccatacacgctccgtgttttttgttcagtaattctaacGCCCCGCGTCCcagtgctcagCTCCCTCCCCTtactactatgTTCCCTCCCCTcgcgaatcggGATCCGCCCCGacggtgcgccGACCCGCCTCTcgcacgtattACCCCTCCCAGcattgcgtgaaccga	6	0.25	6.806535462	40.83921277	10	fwd	0.770349461	0.659891106	0.717480753
Sp1.144	aggaccggatcaactgtaacttaaagtgtaggatccccgtcgactgtggagctagcagtgtaaatcgatcccaagctttaaGTCCCGCCTACagctctggagggtggagtagTCTCCGCCTCTcgcttcaaccgctagattgtACCCCTCCTACagatagggagtcgctgtccaTCCCCGCCGCCctcaaagtcctcatactggaTCTCCACCCCTttgctgcttggtaaggactaTCCCCTCCTACcattgcgtgaaccga	6	0.25	6.897056943	41.38234166	20	fwd	0.744223655	0.611346892	0.680145743
Sp1.145	aggaccggatcaactttggaatctaatacactattctaggtgatgtgagtatactacgataacagatcggcgctgagatggcctgcgtatgagcaacctgctccacagccattacttctgggacgaaataagggtggaggtgctacatgtgggttattgcgAAGGGAGGGGTcatgCGGGGCGGATCtgccGGGGGAGCGGCtcctGTGGGCGGTGGcacaGTGGGCGGGATgtaaGAGGGAGGAGGcattgcgtgaaccga	6	0.25	NA	NA	4	rev	-1.578370323	-2.068765151	-1.821207268
Sp1.146	aggaccggatcaactggtagccagcgatgagacgaaagtatccacgtgctatttagggataccatcacttcaacaaggatcGGAGGTGGGCCacagctatagaagagatcaaGGGGGTTGGGCttgcggttttaatgtactgaCGAGGAGGGGAtcgagttattgaaaaacattCGGGGAGGAGAgtcatgccaggacagtctgcGCAGGAGGGGCaggaacgagagccgtaccgtAGAGGCGGAGTcattgcgtgaaccga	6	0.25	6.928732022	41.57239213	20	rev	-0.42398195	-0.448274553	-0.433767782
Sp1.147	aggaccggatcaactgtgaacatacgtgcaggttattggacgtaacaaaactgtaacataaatatagtggatagatccttcacgagagcaagatgagcgagaatgaaggatataaccgcgctttgtgatgaggttactatagaccctaataactcgtggagGCTCCTTCCACgttcCCGCCACCCACagatCACCCGCCTTCcttcGCTACTCCCCAacccTGCCCGCCTCAaaagACCACACCTCCcattgcgtgaaccga	6	0.1	4.700442264	28.20265358	4	fwd	0.394434732	0.440422611	0.419789141
Sp1.148	aggaccggatcaactcgctaacgtgccactgacaccgcgagaactcgggttcatcatgtaacgttctacaggaccaaaattattattcgataactatcatacgccgatcgagaggcctaaactcctaactaGACCCGTCTCCgacggttgccCCGCCGCCTCAtctatacagaTACCCTCCCTCactatctcctGACCCGCCTGCaatcacgttcCCCCTGCCTTCagggcccaaaGGCTCGCCCCCcattgcgtgaaccga	6	0.1	4.737006968	28.42204181	10	fwd	0.192709016	0.167978502	0.182704229
Sp1.149	aggaccggatcaactcggtatattacgtcctgcactgcccacattttaagcattccattggcctaccgggtctgtttaaatGGTCCACCCCAtgttgaggtactttcgacgtTCGCCGCCCATcccttcgtggcggtaggaccCCCCCTTCTCCtcacggtttaattgaattctGTGCCGCCCTCaaactgtgacggtcgatcccTCCCTACCTCCttgcttcattgtggatgtccACACCGTCCCCcattgcgtgaaccga	6	0.1	4.800365979	28.80219588	20	fwd	0.395635064	0.354941452	0.377648727
Sp1.150	aggaccggatcaactccgtggaccgcgctcaactggatcgcttctgacatgcactattggaagcgtgagcgtaccatcgtgatagtcggtggtgcctagaaagacatgtaaacgccacgtctcacagtactGGGGATGGAGAaacgtaaagaATAGGCGTGGCagattactatTGGGGCGTGTCgtcggccgatGGAGGCGCGGTcatatggagtAGGGGCAGGATcctcataaacATGGGCAGGGTcattgcgtgaaccga	6	0.1	4.589317072	27.53590243	10	rev	0.31389112	0.189324245	0.253968152
Sp1.151	aggaccggatcaactgaagttgtcacggccattttctcccatgagacatgccgagaacatggtacagcatgatggcctataCGAGGCTGGGTgctgtcgttaagtagagtctAGGGGAGTGCCgaggcgttgtataggtttacAGAGGAGTGGGcatttcgtatcattatcagtCAGGGAGGGAGagcagcgcgtcttaacacaaTGGGGTGGGTAtaacggcactatttcgctacGAGGGTGGTGAcattgcgtgaaccga	6	0.1	4.43829956	26.62979736	20	rev	-0.316578482	-0.414817258	-0.363337401
Sp1.152	aggaccggatcaacttttaccggtattactgcggcgaacagtcaccggtaaattcgaactacgtggcgcagtatcaagctgtccatctactgggcttttccaatttcagataaccttgtctatgcgagcaagggaccagctacccgtatcgggctgggttccttaccgatattGCCCCGCCCCCtgaatactctGGGGGCGGGGCtataagtttcGCCCCGCCCCCaagaaaaggtGGGGGCGGGGCcattgcgtgaaccga	4	1	NA	NA	10	tandem	0.288326766	-0.217969531	0.037539087
Sp1.153	aggaccggatcaactatcacaggttttgggcatactctatcctctaccccatggcgctgtcatgttggaaccttggagcctatattaaaagttgagtaatttcacagactcgtcgtaagttgaagtaaataggtggtctcaaaGCCCCGCCCCCaatcctcatcatttgtaattGGGGGCGGGGCgggatcttctccgtgttgttGCCCCGCCCCCaacctcttgggcttctcgtgGGGGGCGGGGCcattgcgtgaaccga	4	1	NA	NA	20	tandem	-1.342198158	-1.43556675	-1.386521985
Sp1.154	aggaccggatcaactcgtgtgcatgtgtcattaggcaccaacagctctgtgtagtcaacgacaataccgcctacctttcgatccaattcaaagaggctaatgctttgaacgcggagaaatgttccccgtacgctccgctcttatcctgaacgttaatgtaggacgaacgatctCCCCCGCCCCCctatatcacaGGGGGAGGGGCtaagtcaactCCCCCGCCCCCattcatcctaAGGGGCGGGGCcattgcgtgaaccga	4	0.89375	11.46861236	45.87444945	10	tandem	0.211196594	0.077536121	0.146726826
Sp1.155	aggaccggatcaacttcacttgtccaacgattgctgttgtcgtctcgcgtacagtaggtcagcaagatagttttatgtgtcagtctctaccagagagagcgatcgccagtaggttggaaaaaacatcggcgttgcatagtgttCCCCCGCCCCCctgtagaccctcccttggctAGGGGCGGGGCgtgtcgcttgtgccacactaCCCCCGCCCCCaactattgcagtttataagcAGGGGCGGGGCcattgcgtgaaccga	4	0.89375	11.4460747	45.78429881	20	tandem	0.674429484	0.635654977	0.6574027
Sp1.156	aggaccggatcaactttcggccattcacggactttactgcctgaccttcagtagcagacgtggtgcccgactgtttaatcaggctggaccggcaccagccaaaaggttcaatgccggtgtaggagtgcgtcccgaggaaaagactaggggggccgaacatccgtaccaggcgaacggccgacacaaggtaaTCCCCTCCCCCaattTGGGGCGGGGCacaaTCCCCTCCCCCtctcAGGGGAGGGGCcattgcgtgaaccga	4	0.75	10.34679419	41.38717678	4	tandem	0.54425152	0.381869571	0.465421014
Sp1.157	aggaccggatcaactgcaatcaacctgttcacgaggtggtggttgttaacggcgtgtgtctccagttgaaaaccacactccagcgggatgatgagcgaatacacatgtgttccgttggtaatatccgagttgcgcgccctattttgtcacgcgtaaaagtgcaatgaggacaaTCCCCTCCCCCcgggttcagtGGGGGAGGGGGttaggctggaGCCCCGCCCTCtcagtgcaggGGGGGAGGGGGcattgcgtgaaccga	4	0.75	10.37343589	41.49374354	10	tandem	-0.225116884	-0.348910851	-0.284653398
Sp1.158	aggaccggatcaactggaatcctccaaattatcgaggttacggaggaattgacattataatcaatactgtagaagatacccccgcggagatcatttgattcggatatctcaacatgaagtgccaatttatacgtatttgggtatgttaggaccatctatctcaagatgtacgatctatacgcaagcagctcGCCCCTCCTCTatacTGAGGCGGGGCaagaCCCCCGCCTCTtcgcAGAGGCGGGGGcattgcgtgaaccga	4	0.5	NA	NA	4	tandem	-0.32632371	-0.583484263	-0.452543517
Sp1.159	aggaccggatcaactctagctgtgttccattttcatcggctactgagtagccgaagattaagtacgcataatacctggaaaggaacgccaagggaccttgagaaaaggctgggttttacgatgcagcccagaaaatggtgacttctagctagacaattttttatacccaagatGGCCCGCCCCTgtgcttactgTGGGGCGGAGCacttcatcgaCCCCCTCCTCCtattatttcgGAAGGCGGGGCcattgcgtgaaccga	4	0.5	8.917448658	35.66979463	10	tandem	0.665175622	0.625552664	0.647724612
Sp1.160	aggaccggatcaactgggtccgtacttgctcttggcgggtgcaagagcgcgacgcacactgagtaaaggttttgctgcgtaatggcttcgccgggcaacacactgcattaggtgaatgcctaaaatccacttgtcaccataggCCCCCGCCTCTgcgctatacctaacacttctGGGGGAGGGTCcaggactagttgccgacgaaCCCCCGCCTCTactctttccccatcaataccATGGGCGGGGGcattgcgtgaaccga	4	0.5	NA	NA	20	tandem	-1.097228112	-1.069168208	-1.080837691
Sp1.161	aggaccggatcaacttttttctcctccgatactgtacgttactcttcgatcaatatctgccgtccgtgttactgtcattgcctgatcataattgcacattcttcagcacgataagagtgtagacagttcggcgcactgtacgcgggataagctgtgttattgcgattttcaacgatagtgaatcagcagaaGACCCGCCTCTgtggGTAGGCGGAGGtcctCCACCGCCCACcctcCGAGGCGGGTCcattgcgtgaaccga	4	0.25	6.788249908	27.15299963	4	tandem	0.260071135	0.41548445	0.340138262
Sp1.162	aggaccggatcaactatgcactcttttcccaatgtctgagctccagaagcgtacatcatacggatcttatccggtaacacttgccatgtttcgactcgctttttgtcgttagaatcccgtttaaataacgacaatgatgccggccacccgctaactgaaacttaaattaagtaGCCCCGTCCTCagccggctggAGGGGCAGGGGaatatccagcTCCCCACCCATtatcggtatgGTGGGCGGGATcattgcgtgaaccga	4	0.25	6.861744828	27.44697931	10	tandem	0.43603531	0.194773579	0.317764914
Sp1.163	aggaccggatcaactcaagcacgagcggtaaactcaacgagagtgctgctcaattattacagatatttgagggtagtaaataaataggaaatagtaatcggacgctacttttaaagcgctttgtgagcagatggtttcacgacATCCCGCCCACaatgaagtgtattacttagaCGGGGCGGGTTgtcgtcgaaggatagcgaacTCACCGCCCCGtcagaatcgatgcgatttggAGGGGCGGATCcattgcgtgaaccga	4	0.25	6.899031735	27.59612694	20	tandem	-0.087985675	-0.199571886	-0.141418311
Sp1.164	aggaccggatcaactcgagtaggtcgccaaatgggtactcattcgtggcagagtttctgaggtctaggtgcgccagttttccgtgctgaacgaaacttcgtcggctctcttcaacatcccaaagccatcctttatggcacgaatccgttacgatcacgttttcgtaggactcggacagtaaatagcggagaACTCAGCCCCGgtccAGGGGCGTGAAaaggTTCCCTCCCATgttcTCGGGCGGAGGcattgcgtgaaccga	4	0.1	4.59319327	18.37277308	4	tandem	0.079241236	0.032746177	0.058354176
Sp1.165	aggaccggatcaactaaacaattattcaagcgcactgtatccctgtctgtcgcaggtattacactttgtgtatacagcaagatgtttaatttaggggtaattatcccatagcgagtatcgcgcactcgaaacaatctcggttatcggtcaccttaaggctaatagagtatctgCACCCTCCTCGcaaagaacatGGAGGAGGACGgtcagtttctGACCTGCCCACtttctacccgAGGGGCATGGCcattgcgtgaaccga	4	0.1	4.725228842	18.90091537	10	tandem	-0.101242433	-0.043005667	-0.069763581
Sp1.166	aggaccggatcaactgaattgatgcgtatggggtcacctcgtagttaatatggcaggtctttgccgtgaacttgtagcttatcgggaccttatatgactggggtaggagaagtccttcttgaccgctagggccgaacagtgtaGCCCCTCCACTcatggcagggactcaatgacAAGGGCGGTGGatctatcgttatatcgatacTTCCCTCCTCTggggctcagttcgcatctcgGGGGAAGGTGCcattgcgtgaaccga	4	0.1	5.045986115	20.18394446	20	tandem	0.09718606	0.101647451	0.101777225
Sp1.167	aggaccggatcaactgacctcttactcgccacgctattctccgggtttgtgggatgtgttgctccaccggagtcatccactggatcccatcctgatggcagagggagacacaaaatagataccggctattacgcttggcggaacgtcctaagGCCCCGCCCCCagacgcgtttGGGGGCGGGGCtaagttctctGCCCCGCCCCCactaacgcttGGGGGCGGGGCttaaatggaaGCCCCGCCCCCcattgcgtgaaccga	5	1	NA	NA	10	tandem	-0.783785918	-1.386388756	-1.082726868
Sp1.168	aggaccggatcaactgagcacttaggaaaacggcgctacgtatgtaggtgtatagaaatgctagggcccatagctcccgacttcaaccttattcgatcccgtccgtctattcGCCCCGCCCCCatcactttggccttcaaaaaGGGGGCGGGGCttcgcaattgtatcagttcaGCCCCGCCCCCcgttataaaagaccatgtctGGGGGCGGGGCatatgcattgcagtcttgtgGCCCCGCCCCCcattgcgtgaaccga	5	1	12.52778877	62.63894385	20	tandem	0.430665505	0.409684205	0.422535324
Sp1.169	aggaccggatcaactctctcgatccctcggagtcaaatcatgttacagcatatagttttgtaggcccgggaatccactataaagccgcgtccacaaccgaatcctggtttttGCCCCGCCCCTtgacttggaccagaatcccaAGGGGCGGGGCggcgttgcaattcacacggaGCCCCGCCCCTgagagatggcctacatcattGGGGGCGGGGGtgccagcttactattatctaGCCCCGCCCCTcattgcgtgaaccga	5	0.89375	11.42808229	57.14041145	20	tandem	0.849467298	0.693009749	0.773598992
Sp1.170	aggaccggatcaacttcgtgcgccggggagaagacttcttcccatcctctatatggcctcatcgaaaggagcttttagcactactctccaaccggatacggactagtcagctgatcgggatttagattgcgatgaacatcagtgtagacgcttatgtgtcgttatacgtagtacctGCCCCGCCCTCtttcGGGGGAGGGGAtggtCCCCCGCCCCTgactGGGGGAGGGGAtcttCCCCCTCCCCCcattgcgtgaaccga	5	0.75	10.32507472	51.62537362	4	tandem	0.160786341	0.003255697	0.084381488
Sp1.171	aggaccggatcaactaaactgcttctggttgagccagggtgaatagactcgcatgtatattcccaagaactacacttccgttgttcggcgttaaagcataggaactgcggtcccacaagtatacgtggagcaaagagcaggtttcgttgcaaGCCCCGCCCCAagtcactcctGGGGGTGGGGCccaggttacaGCCCCGCCCTCggtaccagacGGGGGAGGGGAattttaaataTCCCCTCCCCCcattgcgtgaaccga	5	0.75	10.4164449	52.08222451	10	tandem	0.599722925	0.513661145	0.559052504
Sp1.172	aggaccggatcaactgtctcgactcacctgtctccgtattgagcgggccaggagactaatgaataccccccctatgatgcgagctacgacggttcaaaacaatcctgacaatGCCCCTCCCCTcaacgtaagatcgacaaaggAGGGGCGGGGGatatcgcgattttgatgcaaGCCCCTCCCCTctgtgagcgtaactttcgtgGGGGGAGGGGGgatactagacacagcttttaCCCCCGCCCCTcattgcgtgaaccga	5	0.75	NA	NA	20	tandem	0.497262656	0.501373677	0.501678635
Sp1.173	aggaccggatcaacttagatatccaccgtttccatatcaacgcaaaattttatcgtgagggtgggactccagaccgaccgtgatccgacatacgtggcattcctagtactacaaggccctagcaactctacatcgagccgtctctatcgctcgaaggaacccctgccctatctaatGCCCCACCCCAtggtAGAGGCGGGGGagcaGCTCCTCCCCTatgcGGGGGCGGGAAacatCCTCCGCCCCTcattgcgtgaaccga	5	0.5	8.806618729	44.03309365	4	tandem	0.908926968	0.864606793	0.889127349
Sp1.174	aggaccggatcaactcctgaaaaggctaatagatgacaatgctataaaaacttggaaatgagtgggccccccctcctacgacatgggtccctgaagcgttgcagtgataggatgtcgaaagaaaatacttaaactttatccgtcgaatatgcATCCCGCCCCCaaagcatctaTGGGGCGGAGCgttactcgtgGCCCCGCCTTCtgggtacgtcGAAGGCGGGGCcggagagacaCCTCCGCCCCTcattgcgtgaaccga	5	0.5	8.812918707	44.06459354	10	tandem	0.262212665	0.208551402	0.237742503
Sp1.175	aggaccggatcaactttcgtgacgctactgagggtcttagataactaatacccggcacaaaaacaagcataatagacggaacgagtcactcgatacagcgtagacgtctgctGCCCCGCCTTCgctgacacgttattcgaacaTGGGGCGGAGCcatcgttgtactgaaggaccGCCCCGCCTCAgctttagatgtgtagcaactAGGGGCGGGCCaagtcgtccgaaagactattCCTCCGCCCCTcattgcgtgaaccga	5	0.5	8.910786211	44.55393105	20	tandem	0.309031745	0.121236901	0.217494792
Sp1.176	aggaccggatcaactgaatcgaagtaagggaatcacctccattttttcctctgcgtgagccagacttttataactaaggacagaacggcgcgaatcctacaccatcacgactctcaatacgaagttgagtcacgcggattgactcgcctaagttccctagggttcgcaaaagtttgTCCACTCCCCCtacgAAAGGCGGGGGattgTCTCCGCCTCTaataGGGGGTGGGAActgaGATCCGCCCCTcattgcgtgaaccga	5	0.25	6.90735727	34.53678635	4	tandem	0.404322341	0.374953829	0.391998554
Sp1.177	aggaccggatcaactgggttctgtactgttgtaacatcgattgaagcatgcgcaatatcggcacgagcctttatgcgattcgatttcgtgtcttgtagacgtcttttttgctgaaaacgcatactccatatcgtcgtccgtgtcggacatacACCCCTCCTCGgcaagtgtgaGTGGGCGGTGGagtcatgtgaGCACCACCCCTccaacgtagtCCGGGCGGGGGtatgcatggaTCTCCGCCTCTcattgcgtgaaccga	5	0.25	6.835847522	34.17923761	10	tandem	0.47728901	0.328652028	0.405330988
Sp1.178	aggaccggatcaactctgatgtgctctctgtagcaatgtaagccggcaacgggaaagagaggcatttaagtggattgacgtaggccggtataatcaatgagtacataccaacGTTCCGCCCCAgctttctccacttgcgtatgGTGGGCGGAACatctaattattaacattttaCGCCCGCCCTCtacactcaacttaattgtgcTGGGGCGGGTGctactgacgttattttcaatCCTCCGCCCAGcattgcgtgaaccga	5	0.25	6.753243761	33.7662188	20	tandem	0.623126739	0.595566143	0.61170691
Sp1.179	aggaccggatcaactaactacagatcggttgtccgtgataaaactaccagtctcttcgaagactttgataagtgcttaatgtctcgtttgactttgtagtccgtcctcggcctagagaaggtcgtggaggtcgccctatgattgagatcgcataataattgttgattgctcgcgtcCCTCCTTCCCCtccgAGGGGCGGTAAttaaGTCCCACCCTTtaacATGGGTGGAGGgcttACCCCTTCCACcattgcgtgaaccga	5	0.1	5.043359114	25.21679557	4	tandem	-0.021354997	0.017242458	0.000304199
Sp1.180	aggaccggatcaactgcatgcgacggatctaacatccaacccagaagcgttgtgcctggtgtcaaaccttttccacatgggtcccctatcgaattgctgcaatcagagtgtgcactatatgcacagtattaactacaagcaaggcgtatagtACCCGGCCCCAtcactagaccCGAGGAGGACCcctccgtagcGCTCTGCCTCGgttaacggaaCCGGGCGGGCGgtggtatgtgGAACCTCCCCGcattgcgtgaaccga	5	0.1	NA	NA	10	tandem	-0.141623231	-0.317774679	-0.227338486
Sp1.181	aggaccggatcaactcaagctgccttctgccacaatcgctcccgaaggtagagtatacgtggaccagccaacacggattaagtcgctctacttgtatctggactttgactcaTTCCAGCCCCCaagctgaaccaaagaatcgaGGGGGCGAGACgtagaagtccgtcccaagctTCTCCACCTCTgactggagtcgtacatttatGAGGGAGGGTAaaaccacgatcgacgtggaaGCGCCTCCCTTcattgcgtgaaccga	5	0.1	5.04273688	25.2136844	20	tandem	0.241552026	0.113106183	0.179689573
Sp1.182	aggaccggatcaactcgcgaagtgctatttaaatactaacatattccaattaccacctgattgcgaccgaatgtgcgaactGCCCCGCCCCCtttttcgactactgggacttGGGGGCGGGGCcccttaattctccagtaacaGCCCCGCCCCCtgatgctgcctaaggataccGGGGGCGGGGCcctcgtccgcccgttcctacGCCCCGCCCCCatactatgaaggacgacgttGGGGGCGGGGCcattgcgtgaaccga	6	1	NA	NA	20	tandem	-1.034986671	-0.900126021	-0.965195877
Sp1.183	aggaccggatcaactacgggcactatggtcttgcaaagttgatctctaggttcctcgtataaacgtgacttcgaatgagtgggcccgtccttctacctcacattatataagagtttcagaaagaaaaggctCCCCCGCCCCCagtcagactcAGGGGCGGGGCgaaatacttgCCCCCGCCCCCgacctctacaGGGGGAGGGGCattcggggtgGCCCCGCCCCTttcgggatgtGGGGGCGGGGGcattgcgtgaaccga	6	0.89375	NA	NA	10	tandem	-0.469008352	-0.98537622	-0.724831817
Sp1.184	aggaccggatcaactctttggtacgaatgccatctaagtacgacctaactctcgatatcaaacgggagtgcgtagttgtggGCCCCGCCCCTtttacgcggtcatccaactcAGGGGCGGGGCcgtatttctatcaagagccgGCCCCGCCCCTttatgaatatgtatgtagatGGGGGCGGGGGgtgtaccggttaggctgataCCCCCGCCCCCgttgggagatacttcatgttGGGGGCGGGGGcattgcgtgaaccga	6	0.89375	NA	NA	20	tandem	-0.891846277	-0.828420343	-0.857772841
Sp1.185	aggaccggatcaactggagggtttaacccggaggatttccgtaagcgtcatactcatggttccgcacacctcgacatccgctaagagaatatctgtatctcaacctgacggggaggagaagctgtgcgagttctgcgtgtctgttatgaagcgtggtacacGCCCCGCCCTCaaagGAGGGCGGGGCttaaGCCCCGCCCTCtgcaGAGGGCGGGGCaagcTCCCCTCCCCCatctGAGGGCGGGGCcattgcgtgaaccga	6	0.75	NA	NA	4	tandem	-0.19258969	-0.027516146	-0.107692449
Sp1.186	aggaccggatcaactcaaccacgcactgactacagccgacgtatgaggacttctaaagggcatatctaccgcgtgaccctcacggcgatactagggcccagataatttgtaccctagaacgactggcagcaGCCCCTCCCCTttgtacatgtAGGGGCGGGGGaaatcaagaaCCCCCTCCCCCaccgcacacgGAGGGCGGGGCtgccgacattCCCCCTCCCCCcgcacgagcgAGGGGAGGGGCcattgcgtgaaccga	6	0.75	10.40423277	62.4253966	10	tandem	0.359243097	0.300850748	0.332407391
Sp1.187	aggaccggatcaactaaggagctcgtcatgcgagcagcggtccctgcgtcgctattaatctgtaccatatgcctgaatcggCCCCCTCCCCCagtaacgtccttgccagtcaAGGGGAGGGGCacatatttaaactcgcgccgTCCCCTCCCCCtgcgcaatgtcgagctctacGGGGGAGGGGGatccaatagtacttaatccaGCCCCACCCCCtacacctctatactgaagtaGGGGGAGGGGGcattgcgtgaaccga	6	0.75	10.45108253	62.70649521	20	tandem	0.17424236	0.176207473	0.177585385
Sp1.188	aggaccggatcaactacaagagtactacgtggaatagacttcaaccatcgagatacgaaatgcagttttagtctcgacatacgcctaaatgtcgttgatagtgcaacgcgaggtatcatactatcggggtaaacaaattgaattgtggagagaggcgatagCCTCCGCCCCTtacaATGGGAGGGGCtgcgGCCCCACCCCAtaaaGGGGGCGGGCTgttaTTCCCGCCCCCatctGGGGGAGGGTCcattgcgtgaaccga	6	0.5	8.751276297	52.50765778	4	tandem	-0.241867974	-0.12049677	-0.178821903
Sp1.189	aggaccggatcaactcctgcaatggattgcaaacaccgattgtaaacaggcgttgccgtgacacacgctctcgtatggtgggttgttttacaatgcatcctaccatgtgccgacttgatcaaagccgtatcTTCCCGCCCCCgtgaagtttgGGGGGAGGGTCggatacaattGCTCCTCCCCTagacactagaGAGGGCGGGGTttcctgaccgGCCCCGCCTCAgcatatcaacAGGGGAGGAGCcattgcgtgaaccga	6	0.5	8.856107654	53.13664593	10	tandem	0.491560947	0.433601023	0.464941454
Sp1.190	aggaccggatcaactgaacatattaagtaaaggcaataccgaaagccatgattgacgttactaaataatagtatcagcgtaTTCCCGCCCCCgttcttattgcgcatcaagaTGAGGCGGGGCctcgtcaacaccgactgcttGACCCTCCCCCctcctgtggacgacccgacgAGGGGAGGAGCggtaaggcttaccaagttaaGCTCCTCCCCTcacttactgcgagatcgtaaGAGGGCGGAGCcattgcgtgaaccga	6	0.5	8.835239997	53.01143998	20	tandem	0.362287076	0.254878942	0.310943478
Sp1.191	aggaccggatcaacttttaccgtttgcggacgatgtgcggatgcataggtccctctcgccgatacactaacatcgtccttgtggtctaggtcgttgccaagaatactgcatctatgccttcgctcgttacggttattcggacagcaactatgacggtacatGGTCCGCCCCGgtgtGGAGGAGGAGTtaaaGCTCCTCCCTTtaatGGGGGAAGGGTgactTACCCACCCCCgaccTAAGGCGGGGCcattgcgtgaaccga	6	0.25	6.803171267	40.8190276	4	tandem	0.591500292	0.472523821	0.534372526
Sp1.192	aggaccggatcaactcagtcccggggaatgcatgaagttcgctcccgacatgtaccactgtggtggtacttacaggtaacctcgcagcagttatatgttatgcctttgtgctcagacttcaattacttgatCCTCCTCCCCAgaagcttaaaAGGGGCGGATCctgacatttgGACCCGCCTCTcgcatgtgatCGGGGAGGAGTcgcgaacgttGGCCCGCCTACaatctgtcgcAGGGGTGGAGGcattgcgtgaaccga	6	0.25	6.965672356	41.79403413	10	tandem	-0.040295086	-0.175021012	-0.10529758
Sp1.193	aggaccggatcaactttccctcatcgtagatcgactttaccgctgtctcatacatcgacaagactgccgataaaggtgagcCCCCAGCCCCTaagcacctatcaaagttacaAGGGGCGGATCaaccaatttgacgttctgaaCCCCTGCCCCTcctacaccgcacatattagcGTGGGCGGGTAaacgccttatcaagtaccatTCCCTTCCCCCtacaggtcaatcgatatagcTGAGGCGGGACcattgcgtgaaccga	6	0.25	6.857200252	41.14320151	20	tandem	-0.388067068	-0.502575679	-0.442960904
Sp1.194	aggaccggatcaactgttacatacccgaatcgccagagtaatcatgaagacgtacgcactcaatataccctccgagtgggtttacctcgcgggccaggatgtcgacaaactcaagcacgggatgtgtttctgcatgtctgagatctcaaccgatccggtagCTCCCCCCCCTtattGGGGGCAGGTTaaggTCTCCACCTACtcgcGTAGGCAGGGAgtcaCACCCGCCCTAatatCTGGGCGGCGGcattgcgtgaaccga	6	0.1	4.673462016	28.0407721	4	tandem	0.358360152	0.207756566	0.285418828
Sp1.195	aggaccggatcaactattcggcaagagtgccggttagaggaccatctcctacctttctgccatcagcagctatgggttctatacgcggtgtgttacgctaatacgctggcgaacaacattatctaatttagGCGCCGCCCTAtgcatattgtGTGCGCGGAGCacttgtacctACACCGCCTTCtattatgtgcAGGGCCGGGGTtctacatatgTCCCCGCCGCAgcacatgcgtCGGGGGGGAGAcattgcgtgaaccga	6	0.1	4.784906103	28.70943662	10	tandem	0.239903784	0.223514942	0.234069832
Sp1.196	aggaccggatcaacttcaactggagagacacggttcgtcccctgattcttatggggtggacagagcacaatactgtgaactACTCCACCTACaaggcataccgtgggatcttCGAGGTGGAGTaagatgaggcgaaaagagaaACCCCGGCTCCcgttccgatcgatacttacgGGGGACGGGCTccgagtgatttctgccatgaTCCCCGTCTCTatcggttggacaaaacgagaATAGGCTGGGCcattgcgtgaaccga	6	0.1	4.637597985	27.82558791	20	tandem	0.068018104	0.012822691	0.042780867
